# Supplementary material for: Detection of Antibodies against Endemic and SARS-CoV-2 Coronaviruses with Short Peptide Epitopes
Source: Vaccines (Basel). 2023 Aug 23;11(9):1403. doi: 10.3390/vaccines11091403 (PMC10535424; doi:10.3390/vaccines11091403)
Supplement: Supplementary file 1 [file vaccines-11-01403-s001.zip]

Archive with 2 entries (2 files):
- 230804_EpitopeSelectivity.xlsx
- 230807_suppl_vaccines-2532610.pdf
