# Supplementary material for: Detection of Antibodies against Endemic and SARS-CoV-2 Coronaviruses with Short Peptide Epitopes
Source: Vaccines (Basel). 2023 Aug 23;11(9):1403. doi: 10.3390/vaccines11091403 (PMC10535424; doi:10.3390/vaccines11091403)
Supplement: Supplementary file 1 [file vaccines-11-01403-s001.zip › 230804_EpitopeSelectivity.xlsx]

## Sheet: Description
Matching peptide epitope pairs for sensitivity and selectivity
Patient data comparing to figure 2 and figure 3, showing the number of positive sera, when matching two peptides and counting the total number opf positive sera in percent.

## Sheet: covid19 infect
	Water	2-N-73-Na2	2-N-73-Ph1	2-N-73-Ph2	2-N-73-Ph3	2-N-232-Na1	2-NSP12-28-Na1	2-NSP12-28-Ph1	2-NSP12-28-Ph2	2-NSP12-664-Na1	2-S-614-Ph2	2-S-614-Ph3	2-S-614-Ph4	2-S-665-Na1	2-S-815-Na1	C-E-45-Na1	C-E-55-Na1	C-M-15-Ph1	C-M-15-Ph2	C-M-152-Na1	C-M-8-Na1	C-M-193-Na1	C-N-53-Na1	C-N-53-Na2	C-N-53-Ph1	C-N-111-Na1	C-N-111-Na2	C-N-376-Na1	C-NSP2-55-Na1	C-NSP2-55-Ph1	C-NSP14-77-Ph1	C-NSP14-78-Na1	C-NSP16-87-Na1	C-NSP16-87-Na2	C-NSP2-440-Na1	C-NSP2-440-Ph1	C-NSP12-160-Na1	C-NSP12-264-Na1	C-NSP12-344-Na1	C-NSP12-737-Na1	C-NSP13-201-Na1	C-NSP13-543-Na1	C-NSP13-543-Ph1	C-NSP16-121-Na1	C-NSP16-121-Ph1	C-ORF3a-96-Na1	C-ORF3a-111-Na1	C-S-350-Na1	C-S-350-Na2
Water	0.02
2-N-73-Na2	0.04	0.02
2-N-73-Ph1	0.16	0.18	0.16
2-N-73-Ph2	0.04	0.02	0.18	0.02
2-N-73-Ph3	0.06	0.06	0.18	0.06	0.06
2-N-232-Na1	0.06	0.08	0.18	0.08	0.1	0.06
2-NSP12-28-Na1	0.42	0.42	0.44	0.42	0.42	0.44	0.42
2-NSP12-28-Ph1	0.44	0.44	0.48	0.44	0.44	0.44	0.5	0.44
2-NSP12-28-Ph2	0.1	0.1	0.24	0.1	0.12	0.14	0.46	0.46	0.1
2-NSP12-664-Na1	0.1	0.1	0.22	0.1	0.12	0.14	0.42	0.44	0.18	0.08
2-S-614-Ph2	0.58	0.6	0.58	0.6	0.6	0.58	0.6	0.6	0.6	0.58	0.58
2-S-614-Ph3	0.2	0.2	0.32	0.2	0.22	0.24	0.42	0.46	0.26	0.18	0.58	0.18
2-S-614-Ph4	0.4	0.4	0.48	0.4	0.4	0.42	0.48	0.5	0.42	0.4	0.6	0.42	0.4
2-S-665-Na1	0.42	0.42	0.48	0.42	0.42	0.44	0.52	0.56	0.44	0.42	0.64	0.46	0.46	0.42
2-S-815-Na1	0.84	0.84	0.84	0.84	0.84	0.84	0.84	0.86	0.84	0.84	0.86	0.84	0.84	0.84	0.84
C-E-45-Na1	0.38	0.4	0.44	0.4	0.4	0.4	0.54	0.6	0.44	0.38	0.64	0.42	0.52	0.48	0.84	0.38
C-E-55-Na1	0.1	0.1	0.2	0.1	0.14	0.12	0.44	0.46	0.18	0.16	0.58	0.24	0.44	0.44	0.84	0.4	0.08
C-M-15-Ph1	0.38	0.4	0.44	0.4	0.42	0.38	0.58	0.58	0.44	0.42	0.64	0.44	0.54	0.56	0.86	0.52	0.42	0.38
C-M-15-Ph2	0.22	0.24	0.3	0.24	0.26	0.22	0.48	0.48	0.28	0.3	0.58	0.34	0.46	0.5	0.84	0.46	0.26	0.4	0.22
C-M-152-Na1	0.24	0.24	0.3	0.24	0.26	0.26	0.46	0.48	0.3	0.28	0.6	0.36	0.48	0.5	0.84	0.46	0.24	0.5	0.38	0.24
C-M-8-Na1	0.62	0.64	0.62	0.64	0.64	0.62	0.68	0.7	0.64	0.62	0.74	0.64	0.7	0.7	0.9	0.7	0.64	0.72	0.62	0.7	0.62
C-M-193-Na1	0.24	0.26	0.3	0.26	0.28	0.28	0.46	0.5	0.28	0.3	0.58	0.34	0.48	0.48	0.84	0.48	0.3	0.48	0.34	0.4	0.62	0.24
C-N-53-Na1	0.58	0.58	0.58	0.58	0.58	0.58	0.58	0.58	0.58	0.58	0.6	0.58	0.58	0.62	0.86	0.64	0.58	0.64	0.58	0.58	0.74	0.58	0.58
C-N-53-Na2	0.56	0.56	0.56	0.56	0.56	0.56	0.56	0.56	0.56	0.56	0.6	0.56	0.56	0.6	0.86	0.62	0.56	0.62	0.56	0.56	0.72	0.56	0.58	0.56
C-N-53-Ph1	0.1	0.1	0.24	0.1	0.14	0.14	0.42	0.44	0.16	0.14	0.58	0.18	0.4	0.44	0.84	0.42	0.16	0.4	0.26	0.32	0.62	0.28	0.58	0.56	0.08
C-N-111-Na1	0.08	0.08	0.22	0.08	0.12	0.12	0.46	0.48	0.16	0.12	0.58	0.22	0.42	0.44	0.84	0.4	0.14	0.42	0.28	0.26	0.66	0.28	0.58	0.58	0.14	0.06
C-N-111-Na2	0.02	0.02	0.16	0.02	0.06	0.06	0.42	0.44	0.1	0.08	0.58	0.18	0.4	0.42	0.84	0.38	0.08	0.38	0.22	0.24	0.62	0.24	0.58	0.56	0.08	0.06	0
C-N-376-Na1	0.54	0.54	0.58	0.54	0.56	0.54	0.64	0.64	0.56	0.52	0.7	0.54	0.62	0.6	0.86	0.56	0.52	0.64	0.58	0.58	0.76	0.58	0.7	0.68	0.54	0.54	0.52	0.52
C-NSP2-55-Na1	0.5	0.48	0.5	0.48	0.5	0.5	0.5	0.54	0.5	0.48	0.6	0.48	0.52	0.56	0.84	0.58	0.48	0.6	0.52	0.5	0.7	0.52	0.58	0.56	0.48	0.5	0.48	0.62	0.48
C-NSP2-55-Ph1	0.24	0.24	0.3	0.24	0.26	0.28	0.44	0.48	0.32	0.22	0.58	0.3	0.46	0.48	0.84	0.46	0.24	0.5	0.38	0.32	0.68	0.38	0.58	0.58	0.28	0.24	0.22	0.56	0.5	0.22
C-NSP14-77-Ph1	0.28	0.28	0.32	0.28	0.32	0.28	0.52	0.5	0.34	0.3	0.62	0.38	0.54	0.54	0.88	0.5	0.3	0.5	0.36	0.4	0.66	0.36	0.62	0.6	0.3	0.3	0.26	0.58	0.54	0.38	0.26
C-NSP14-78-Na1	0.36	0.36	0.36	0.36	0.36	0.38	0.46	0.48	0.42	0.36	0.6	0.42	0.48	0.5	0.84	0.5	0.36	0.54	0.44	0.38	0.68	0.42	0.58	0.56	0.4	0.4	0.36	0.6	0.52	0.38	0.44	0.36
C-NSP16-87-Na1	0.44	0.44	0.44	0.44	0.44	0.44	0.5	0.52	0.44	0.44	0.6	0.48	0.52	0.54	0.84	0.54	0.44	0.58	0.48	0.46	0.68	0.46	0.58	0.56	0.48	0.48	0.44	0.6	0.52	0.46	0.5	0.46	0.44
C-NSP16-87-Na2	0.28	0.26	0.34	0.26	0.28	0.32	0.46	0.5	0.3	0.28	0.62	0.34	0.46	0.48	0.84	0.5	0.28	0.56	0.44	0.36	0.68	0.38	0.6	0.58	0.32	0.3	0.26	0.58	0.5	0.32	0.44	0.42	0.46	0.26
C-NSP2-440-Na1	0.44	0.46	0.5	0.46	0.46	0.44	0.52	0.5	0.46	0.44	0.58	0.44	0.52	0.58	0.84	0.56	0.46	0.58	0.46	0.5	0.66	0.5	0.58	0.56	0.44	0.48	0.44	0.62	0.54	0.5	0.52	0.52	0.52	0.54	0.44
C-NSP2-440-Ph1	0.4	0.38	0.44	0.38	0.4	0.42	0.52	0.58	0.42	0.42	0.64	0.46	0.54	0.58	0.84	0.6	0.42	0.6	0.48	0.48	0.72	0.44	0.62	0.62	0.42	0.38	0.38	0.66	0.54	0.44	0.52	0.54	0.54	0.42	0.6	0.38
C-NSP12-160-Na1	0.4	0.4	0.4	0.4	0.4	0.4	0.48	0.5	0.46	0.4	0.62	0.44	0.5	0.52	0.84	0.52	0.4	0.54	0.44	0.44	0.68	0.46	0.6	0.58	0.42	0.44	0.4	0.62	0.54	0.44	0.46	0.42	0.5	0.48	0.54	0.56	0.4
C-NSP12-264-Na1	0.18	0.18	0.28	0.18	0.2	0.22	0.42	0.44	0.24	0.2	0.58	0.22	0.4	0.44	0.84	0.44	0.2	0.46	0.3	0.34	0.64	0.32	0.58	0.56	0.18	0.2	0.16	0.54	0.48	0.28	0.36	0.4	0.48	0.3	0.46	0.42	0.42	0.16
C-NSP12-344-Na1	0.42	0.44	0.46	0.44	0.44	0.44	0.5	0.56	0.44	0.42	0.58	0.42	0.5	0.52	0.84	0.52	0.44	0.54	0.46	0.5	0.68	0.46	0.6	0.58	0.42	0.44	0.42	0.64	0.52	0.46	0.52	0.54	0.54	0.48	0.54	0.54	0.54	0.42	0.42
C-NSP12-737-Na1	0.08	0.08	0.2	0.08	0.1	0.12	0.42	0.44	0.16	0.12	0.58	0.2	0.4	0.44	0.84	0.42	0.14	0.42	0.26	0.3	0.62	0.28	0.58	0.56	0.12	0.12	0.06	0.54	0.48	0.26	0.32	0.38	0.46	0.3	0.44	0.38	0.4	0.18	0.44	0.06
C-NSP13-201-Na1	0.08	0.06	0.22	0.06	0.1	0.12	0.42	0.44	0.14	0.12	0.6	0.22	0.4	0.42	0.84	0.4	0.12	0.44	0.26	0.24	0.64	0.28	0.58	0.56	0.14	0.1	0.06	0.54	0.48	0.24	0.3	0.36	0.44	0.26	0.46	0.38	0.4	0.18	0.44	0.12	0.06
C-NSP13-543-Na1	0.22	0.2	0.32	0.2	0.24	0.24	0.44	0.48	0.24	0.26	0.6	0.3	0.42	0.48	0.84	0.48	0.26	0.46	0.34	0.34	0.68	0.36	0.58	0.56	0.24	0.24	0.2	0.6	0.48	0.34	0.4	0.44	0.46	0.34	0.48	0.42	0.46	0.28	0.46	0.24	0.22	0.2
C-NSP13-543-Ph1	0.58	0.58	0.62	0.58	0.58	0.6	0.66	0.7	0.58	0.58	0.76	0.58	0.66	0.7	0.9	0.68	0.64	0.64	0.64	0.64	0.82	0.64	0.74	0.72	0.58	0.6	0.58	0.72	0.68	0.64	0.64	0.68	0.68	0.62	0.68	0.66	0.68	0.6	0.66	0.6	0.6	0.58	0.58
C-NSP16-121-Na1	0.54	0.54	0.54	0.54	0.54	0.54	0.54	0.54	0.54	0.54	0.6	0.54	0.54	0.58	0.86	0.6	0.54	0.6	0.54	0.54	0.72	0.54	0.58	0.56	0.54	0.56	0.54	0.66	0.54	0.56	0.58	0.54	0.54	0.56	0.56	0.6	0.56	0.54	0.56	0.54	0.54	0.54	0.72	0.54
C-NSP16-121-Ph1	0.12	0.12	0.2	0.12	0.16	0.12	0.44	0.46	0.2	0.16	0.58	0.26	0.46	0.46	0.84	0.42	0.14	0.42	0.26	0.26	0.62	0.28	0.58	0.56	0.18	0.14	0.1	0.54	0.48	0.26	0.26	0.38	0.44	0.32	0.46	0.4	0.4	0.24	0.44	0.16	0.14	0.24	0.62	0.54	0.1
C-ORF3a-96-Na1	0.26	0.26	0.36	0.26	0.28	0.3	0.44	0.46	0.3	0.24	0.58	0.26	0.42	0.48	0.84	0.46	0.28	0.48	0.36	0.36	0.66	0.4	0.58	0.56	0.24	0.28	0.24	0.56	0.48	0.3	0.42	0.42	0.48	0.36	0.44	0.48	0.46	0.26	0.44	0.26	0.26	0.3	0.6	0.54	0.3	0.24
C-ORF3a-111-Na1	0.1	0.1	0.24	0.1	0.14	0.12	0.48	0.48	0.16	0.16	0.6	0.26	0.42	0.42	0.84	0.38	0.16	0.4	0.24	0.32	0.62	0.3	0.6	0.58	0.16	0.14	0.08	0.52	0.52	0.3	0.3	0.42	0.46	0.34	0.46	0.44	0.44	0.24	0.46	0.14	0.14	0.24	0.62	0.56	0.16	0.3	0.08
C-S-350-Na1	0.14	0.14	0.2	0.14	0.16	0.18	0.42	0.46	0.22	0.16	0.58	0.26	0.42	0.44	0.84	0.42	0.18	0.42	0.28	0.32	0.62	0.3	0.58	0.56	0.18	0.18	0.12	0.56	0.48	0.24	0.32	0.36	0.44	0.3	0.48	0.4	0.4	0.22	0.42	0.16	0.16	0.28	0.6	0.54	0.2	0.28	0.2	0.12
C-S-350-Na2	0.08	0.08	0.18	0.08	0.1	0.12	0.42	0.44	0.16	0.12	0.58	0.22	0.42	0.44	0.84	0.4	0.12	0.42	0.24	0.26	0.62	0.28	0.58	0.56	0.14	0.12	0.06	0.54	0.48	0.22	0.3	0.36	0.44	0.28	0.44	0.38	0.4	0.18	0.42	0.1	0.1	0.24	0.6	0.54	0.14	0.24	0.14	0.12	0.06
C-S-431-Na1	0.54	0.54	0.6	0.54	0.54	0.54	0.62	0.62	0.56	0.54	0.68	0.54	0.6	0.6	0.88	0.6	0.54	0.66	0.58	0.58	0.74	0.62	0.66	0.64	0.54	0.56	0.54	0.7	0.64	0.62	0.62	0.62	0.64	0.64	0.6	0.7	0.62	0.56	0.64	0.54	0.54	0.6	0.78	0.64	0.56	0.58	0.54	0.6	0.56
C-S-431-Na2	0.1	0.1	0.24	0.1	0.14	0.12	0.44	0.46	0.16	0.16	0.58	0.22	0.4	0.44	0.84	0.4	0.16	0.38	0.22	0.32	0.62	0.3	0.58	0.56	0.12	0.14	0.08	0.54	0.48	0.3	0.3	0.42	0.48	0.34	0.44	0.42	0.42	0.2	0.42	0.12	0.14	0.22	0.58	0.54	0.16	0.26	0.12	0.2	0.14
C-S-448-Na1	0.14	0.14	0.2	0.14	0.16	0.18	0.44	0.48	0.22	0.18	0.58	0.26	0.46	0.46	0.84	0.42	0.18	0.42	0.26	0.32	0.62	0.26	0.58	0.56	0.2	0.18	0.12	0.54	0.5	0.26	0.3	0.38	0.44	0.32	0.48	0.4	0.42	0.24	0.44	0.16	0.18	0.3	0.62	0.54	0.18	0.32	0.18	0.18	0.14
C-S-448-Ph1	0.12	0.12	0.2	0.12	0.16	0.16	0.44	0.52	0.2	0.18	0.58	0.26	0.46	0.46	0.84	0.4	0.16	0.4	0.28	0.28	0.64	0.26	0.58	0.56	0.18	0.14	0.1	0.56	0.48	0.28	0.32	0.4	0.46	0.32	0.5	0.38	0.44	0.26	0.42	0.16	0.16	0.26	0.6	0.54	0.16	0.32	0.18	0.18	0.14
C-S-448-Ph2	0.5	0.5	0.5	0.5	0.5	0.5	0.5	0.52	0.5	0.5	0.6	0.5	0.52	0.56	0.84	0.58	0.5	0.6	0.5	0.52	0.68	0.5	0.58	0.56	0.5	0.54	0.5	0.64	0.52	0.52	0.54	0.5	0.5	0.52	0.52	0.58	0.52	0.5	0.54	0.5	0.5	0.5	0.7	0.54	0.5	0.5	0.52	0.5	0.5
C-S-795-Na1	0.36	0.38	0.4	0.38	0.38	0.38	0.46	0.5	0.38	0.38	0.58	0.4	0.48	0.52	0.84	0.5	0.38	0.56	0.44	0.42	0.66	0.44	0.58	0.56	0.38	0.4	0.36	0.62	0.5	0.42	0.48	0.48	0.5	0.42	0.48	0.52	0.5	0.38	0.46	0.38	0.38	0.38	0.64	0.54	0.38	0.38	0.4	0.4	0.36
C-S-815-Na1	0.72	0.7	0.76	0.7	0.72	0.72	0.86	0.88	0.76	0.72	0.9	0.74	0.84	0.82	0.88	0.76	0.7	0.8	0.74	0.78	0.9	0.82	0.9	0.9	0.72	0.7	0.7	0.82	0.86	0.76	0.78	0.82	0.86	0.8	0.86	0.82	0.8	0.72	0.84	0.72	0.7	0.78	0.9	0.9	0.72	0.78	0.7	0.74	0.72
C-S-815-Na2	0.76	0.76	0.8	0.76	0.76	0.76	0.84	0.86	0.78	0.76	0.88	0.76	0.82	0.82	0.86	0.78	0.76	0.82	0.78	0.78	0.92	0.84	0.88	0.88	0.76	0.76	0.76	0.82	0.86	0.78	0.84	0.82	0.84	0.8	0.84	0.84	0.82	0.76	0.84	0.78	0.76	0.8	0.88	0.88	0.78	0.78	0.76	0.8	0.78
C-S-1209-Ph1	0.3	0.3	0.3	0.3	0.32	0.32	0.48	0.5	0.36	0.3	0.58	0.36	0.52	0.52	0.84	0.46	0.28	0.5	0.38	0.38	0.64	0.36	0.58	0.56	0.34	0.32	0.28	0.56	0.5	0.34	0.36	0.4	0.44	0.38	0.5	0.48	0.44	0.34	0.48	0.32	0.3	0.4	0.66	0.54	0.3	0.4	0.34	0.28	0.28
C-S-1209-Ph2	0.08	0.1	0.22	0.1	0.12	0.12	0.44	0.46	0.16	0.14	0.58	0.22	0.4	0.42	0.84	0.38	0.14	0.4	0.28	0.24	0.66	0.28	0.58	0.56	0.16	0.1	0.08	0.54	0.5	0.26	0.32	0.38	0.46	0.3	0.46	0.42	0.42	0.2	0.42	0.14	0.12	0.24	0.58	0.54	0.16	0.28	0.16	0.2	0.14
H-M-5-Na1	0.64	0.64	0.64	0.64	0.64	0.64	0.64	0.64	0.64	0.64	0.66	0.64	0.64	0.68	0.9	0.7	0.64	0.7	0.64	0.64	0.76	0.64	0.66	0.64	0.64	0.66	0.64	0.74	0.64	0.66	0.68	0.64	0.64	0.66	0.64	0.7	0.66	0.64	0.64	0.64	0.64	0.64	0.78	0.64	0.64	0.64	0.66	0.64	0.64
H-N-351-Na1	0.46	0.48	0.46	0.48	0.48	0.46	0.5	0.52	0.48	0.46	0.58	0.46	0.52	0.56	0.84	0.54	0.46	0.56	0.46	0.5	0.66	0.48	0.58	0.56	0.46	0.5	0.46	0.62	0.52	0.48	0.5	0.5	0.5	0.5	0.5	0.58	0.52	0.46	0.5	0.48	0.48	0.48	0.68	0.54	0.46	0.46	0.48	0.46	0.46
H-S-85-Na1	0.36	0.36	0.38	0.36	0.38	0.38	0.48	0.48	0.4	0.36	0.58	0.36	0.52	0.54	0.84	0.52	0.34	0.54	0.4	0.44	0.64	0.38	0.58	0.56	0.34	0.38	0.34	0.56	0.5	0.4	0.4	0.44	0.48	0.44	0.48	0.5	0.46	0.34	0.5	0.34	0.36	0.44	0.68	0.54	0.36	0.4	0.4	0.36	0.34
H-S-85-Ph1	0.26	0.28	0.34	0.28	0.28	0.3	0.48	0.52	0.3	0.3	0.58	0.32	0.46	0.48	0.84	0.46	0.3	0.48	0.4	0.42	0.66	0.34	0.58	0.56	0.28	0.3	0.26	0.58	0.52	0.4	0.44	0.46	0.48	0.4	0.5	0.46	0.48	0.34	0.46	0.26	0.32	0.38	0.64	0.54	0.34	0.4	0.32	0.32	0.3
H-S-815-Na1	0.9	0.9	0.9	0.9	0.9	0.9	0.9	0.92	0.9	0.9	0.94	0.9	0.9	0.9	0.92	0.9	0.9	0.92	0.9	0.9	0.96	0.9	0.94	0.94	0.9	0.9	0.9	0.9	0.9	0.9	0.92	0.9	0.9	0.9	0.92	0.9	0.9	0.9	0.9	0.9	0.9	0.9	0.94	0.92	0.9	0.9	0.9	0.9	0.9
N-N-71-Na1	0.38	0.4	0.4	0.4	0.4	0.4	0.5	0.54	0.42	0.38	0.58	0.44	0.5	0.5	0.84	0.46	0.4	0.52	0.44	0.44	0.66	0.42	0.58	0.56	0.44	0.4	0.38	0.58	0.52	0.42	0.46	0.46	0.46	0.46	0.52	0.52	0.48	0.44	0.48	0.4	0.4	0.46	0.66	0.54	0.4	0.46	0.4	0.38	0.38
N-NSP12-431-Na1	0.24	0.22	0.3	0.22	0.26	0.26	0.44	0.46	0.3	0.24	0.6	0.32	0.48	0.5	0.84	0.46	0.22	0.5	0.38	0.26	0.68	0.4	0.58	0.56	0.28	0.26	0.22	0.56	0.48	0.28	0.36	0.36	0.44	0.34	0.48	0.48	0.42	0.32	0.5	0.28	0.22	0.32	0.64	0.54	0.24	0.32	0.3	0.28	0.24
N-NSP12-431-Ph1	0.44	0.44	0.46	0.44	0.44	0.46	0.54	0.56	0.44	0.44	0.62	0.44	0.56	0.6	0.84	0.56	0.46	0.58	0.5	0.48	0.68	0.48	0.6	0.58	0.44	0.48	0.44	0.66	0.56	0.5	0.52	0.5	0.52	0.48	0.52	0.58	0.54	0.48	0.56	0.46	0.46	0.46	0.64	0.58	0.46	0.46	0.48	0.48	0.46
O-E-71-Na1	0.46	0.46	0.46	0.46	0.46	0.46	0.5	0.52	0.48	0.46	0.6	0.48	0.52	0.56	0.84	0.54	0.46	0.56	0.46	0.48	0.68	0.48	0.58	0.56	0.48	0.5	0.46	0.62	0.52	0.48	0.5	0.46	0.48	0.5	0.52	0.56	0.48	0.48	0.54	0.46	0.46	0.48	0.68	0.54	0.46	0.48	0.48	0.46	0.46
O-S-90-Na1	0.36	0.38	0.42	0.38	0.38	0.36	0.48	0.48	0.42	0.36	0.6	0.38	0.48	0.52	0.84	0.52	0.36	0.54	0.42	0.42	0.68	0.46	0.6	0.58	0.36	0.4	0.36	0.6	0.54	0.4	0.46	0.46	0.52	0.46	0.48	0.56	0.46	0.38	0.5	0.38	0.38	0.42	0.68	0.56	0.36	0.38	0.4	0.4	0.36
O-S-168-Na2	0.4	0.4	0.46	0.4	0.4	0.42	0.48	0.54	0.42	0.4	0.6	0.42	0.44	0.46	0.84	0.48	0.42	0.54	0.46	0.46	0.7	0.44	0.58	0.56	0.42	0.42	0.4	0.58	0.52	0.44	0.52	0.46	0.48	0.44	0.54	0.52	0.5	0.42	0.5	0.42	0.4	0.44	0.66	0.54	0.44	0.44	0.42	0.42	0.42
O-S-353-Na1	0.2	0.22	0.3	0.22	0.22	0.24	0.42	0.44	0.26	0.2	0.58	0.24	0.4	0.44	0.84	0.44	0.24	0.46	0.34	0.34	0.64	0.36	0.58	0.56	0.22	0.24	0.2	0.56	0.5	0.28	0.4	0.4	0.46	0.32	0.46	0.46	0.42	0.22	0.42	0.22	0.22	0.32	0.6	0.54	0.28	0.28	0.28	0.24	0.22
O-S-488-Na1	0.2	0.2	0.3	0.2	0.2	0.24	0.42	0.44	0.26	0.22	0.6	0.28	0.4	0.46	0.84	0.46	0.24	0.48	0.34	0.3	0.68	0.38	0.58	0.56	0.26	0.24	0.2	0.58	0.5	0.28	0.42	0.38	0.46	0.3	0.48	0.44	0.42	0.24	0.46	0.22	0.2	0.3	0.6	0.54	0.28	0.3	0.28	0.26	0.22
O-S-488-Ph1	0.2	0.2	0.28	0.2	0.2	0.24	0.42	0.46	0.26	0.2	0.6	0.26	0.42	0.42	0.84	0.42	0.24	0.46	0.36	0.32	0.66	0.34	0.58	0.56	0.24	0.24	0.2	0.56	0.5	0.28	0.36	0.36	0.46	0.32	0.5	0.48	0.4	0.26	0.44	0.24	0.22	0.34	0.6	0.54	0.26	0.32	0.28	0.26	0.24
O-S-815-Na1	0.82	0.82	0.82	0.82	0.82	0.82	0.82	0.86	0.84	0.82	0.86	0.82	0.82	0.82	0.86	0.82	0.82	0.84	0.82	0.82	0.92	0.84	0.86	0.86	0.82	0.82	0.82	0.86	0.84	0.82	0.88	0.82	0.84	0.86	0.84	0.86	0.82	0.82	0.84	0.82	0.82	0.82	0.92	0.86	0.82	0.82	0.82	0.82	0.82
Pr3-90-Na1	0.22	0.24	0.22	0.24	0.24	0.24	0.48	0.48	0.28	0.28	0.58	0.38	0.5	0.5	0.84	0.48	0.26	0.48	0.34	0.36	0.62	0.3	0.58	0.56	0.3	0.28	0.22	0.58	0.52	0.36	0.34	0.38	0.44	0.38	0.5	0.46	0.42	0.34	0.5	0.24	0.28	0.38	0.66	0.54	0.26	0.42	0.28	0.26	0.24
Pr3-233-Na2	0.1	0.08	0.22	0.08	0.12	0.14	0.44	0.44	0.14	0.16	0.6	0.26	0.44	0.46	0.84	0.46	0.16	0.44	0.28	0.28	0.64	0.26	0.58	0.56	0.16	0.14	0.08	0.56	0.48	0.28	0.3	0.38	0.44	0.3	0.46	0.38	0.42	0.24	0.46	0.12	0.12	0.24	0.6	0.54	0.16	0.3	0.16	0.18	0.12
[truncated: 27 more columns]

## Sheet: hku infect
	Water	2-N-73-Na2	2-N-73-Ph1	2-N-73-Ph2	2-N-73-Ph3	2-N-232-Na1	2-NSP12-28-Na1	2-NSP12-28-Ph1	2-NSP12-28-Ph2	2-NSP12-664-Na1	2-S-614-Ph2	2-S-614-Ph3	2-S-614-Ph4	2-S-665-Na1	2-S-815-Na1	C-E-45-Na1	C-E-55-Na1	C-M-15-Ph1	C-M-15-Ph2	C-M-152-Na1	C-M-8-Na1	C-M-193-Na1	C-N-53-Na1	C-N-53-Na2	C-N-53-Ph1	C-N-111-Na1	C-N-111-Na2	C-N-376-Na1	C-NSP2-55-Na1	C-NSP2-55-Ph1	C-NSP14-77-Ph1	C-NSP14-78-Na1	C-NSP16-87-Na1	C-NSP16-87-Na2	C-NSP2-440-Na1	C-NSP2-440-Ph1	C-NSP12-160-Na1	C-NSP12-264-Na1	C-NSP12-344-Na1	C-NSP12-737-Na1	C-NSP13-201-Na1	C-NSP13-543-Na1	C-NSP13-543-Ph1	C-NSP16-121-Na1	C-NSP16-121-Ph1	C-ORF3a-96-Na1	C-ORF3a-111-Na1	C-S-350-Na1	C-S-350-Na2
Water	0
2-N-73-Na2	0	0
2-N-73-Ph1	0	0	0
2-N-73-Ph2	0.027027	0.027027	0.027027	0.027027
2-N-73-Ph3	0	0	0	0.027027	0
2-N-232-Na1	0.135135	0.135135	0.135135	0.162162	0.135135	0.135135
2-NSP12-28-Na1	0.189189	0.189189	0.189189	0.189189	0.189189	0.27027	0.189189
2-NSP12-28-Ph1	0	0	0	0.027027	0	0.135135	0.189189	0
2-NSP12-28-Ph2	0	0	0	0.027027	0	0.135135	0.189189	0	0
2-NSP12-664-Na1	0.027027	0.027027	0.027027	0.0540541	0.027027	0.135135	0.189189	0.027027	0.027027	0.027027
2-S-614-Ph2	0.324324	0.324324	0.324324	0.351351	0.324324	0.405405	0.459459	0.324324	0.324324	0.351351	0.324324
2-S-614-Ph3	0	0	0	0.027027	0	0.135135	0.189189	0	0	0.027027	0.324324	0
2-S-614-Ph4	0.027027	0.027027	0.027027	0.0540541	0.027027	0.135135	0.189189	0.027027	0.027027	0.0540541	0.324324	0.027027	0.027027
2-S-665-Na1	0.027027	0.027027	0.027027	0.0540541	0.027027	0.162162	0.216216	0.027027	0.027027	0.0540541	0.351351	0.027027	0.0540541	0.027027
2-S-815-Na1	0.540541	0.540541	0.540541	0.567568	0.540541	0.621622	0.567568	0.540541	0.540541	0.540541	0.675676	0.540541	0.540541	0.540541	0.540541
C-E-45-Na1	0.0540541	0.0540541	0.0540541	0.0540541	0.0540541	0.189189	0.216216	0.0540541	0.0540541	0.0810811	0.378378	0.0540541	0.0810811	0.0540541	0.567568	0.0540541
C-E-55-Na1	0	0	0	0.027027	0	0.135135	0.189189	0	0	0.027027	0.324324	0	0.027027	0.027027	0.540541	0.0540541	0
C-M-15-Ph1	0.027027	0.027027	0.027027	0.027027	0.027027	0.162162	0.189189	0.027027	0.027027	0.0540541	0.351351	0.027027	0.0540541	0.0540541	0.567568	0.0540541	0.027027	0.027027
C-M-15-Ph2	0.027027	0.027027	0.027027	0.0540541	0.027027	0.135135	0.216216	0.027027	0.027027	0.0540541	0.351351	0.027027	0.0540541	0.0540541	0.567568	0.0810811	0.027027	0.0540541	0.027027
C-M-152-Na1	0	0	0	0.027027	0	0.135135	0.189189	0	0	0.027027	0.324324	0	0.027027	0.027027	0.540541	0.0540541	0	0.027027	0.027027	0
C-M-8-Na1	0.243243	0.243243	0.243243	0.27027	0.243243	0.351351	0.405405	0.243243	0.243243	0.27027	0.459459	0.243243	0.243243	0.243243	0.594595	0.27027	0.243243	0.27027	0.27027	0.243243	0.243243
C-M-193-Na1	0	0	0	0.027027	0	0.135135	0.189189	0	0	0.027027	0.324324	0	0.027027	0.027027	0.540541	0.0540541	0	0.027027	0.027027	0	0.243243	0
C-N-53-Na1	0.918919	0.918919	0.918919	0.918919	0.918919	0.945946	0.918919	0.918919	0.918919	0.918919	0.945946	0.918919	0.918919	0.918919	0.918919	0.918919	0.918919	0.918919	0.945946	0.918919	0.945946	0.918919	0.918919
C-N-53-Na2	0.594595	0.594595	0.594595	0.594595	0.594595	0.648649	0.675676	0.594595	0.594595	0.594595	0.702703	0.594595	0.621622	0.594595	0.72973	0.594595	0.594595	0.594595	0.594595	0.594595	0.648649	0.594595	0.972973	0.594595
C-N-53-Ph1	0	0	0	0.027027	0	0.135135	0.189189	0	0	0.027027	0.324324	0	0.027027	0.027027	0.540541	0.0540541	0	0.027027	0.027027	0	0.243243	0	0.918919	0.594595	0
C-N-111-Na1	0	0	0	0.027027	0	0.135135	0.189189	0	0	0.027027	0.324324	0	0.027027	0.027027	0.540541	0.0540541	0	0.027027	0.027027	0	0.243243	0	0.918919	0.594595	0	0
C-N-111-Na2	0	0	0	0.027027	0	0.135135	0.189189	0	0	0.027027	0.324324	0	0.027027	0.027027	0.540541	0.0540541	0	0.027027	0.027027	0	0.243243	0	0.918919	0.594595	0	0	0
C-N-376-Na1	0.0810811	0.0810811	0.0810811	0.108108	0.0810811	0.216216	0.243243	0.0810811	0.0810811	0.108108	0.405405	0.0810811	0.108108	0.0810811	0.540541	0.108108	0.0810811	0.108108	0.108108	0.0810811	0.297297	0.0810811	0.918919	0.621622	0.0810811	0.0810811	0.0810811	0.0810811
C-NSP2-55-Na1	0.0540541	0.0540541	0.0540541	0.0810811	0.0540541	0.135135	0.189189	0.0540541	0.0540541	0.0540541	0.351351	0.0540541	0.0540541	0.0810811	0.540541	0.108108	0.0540541	0.0810811	0.0810811	0.0540541	0.27027	0.0540541	0.918919	0.621622	0.0540541	0.0540541	0.0540541	0.135135	0.0540541
C-NSP2-55-Ph1	0.027027	0.027027	0.027027	0.0540541	0.027027	0.162162	0.189189	0.027027	0.027027	0.0540541	0.351351	0.027027	0.0540541	0.0540541	0.540541	0.0810811	0.027027	0.0540541	0.0540541	0.027027	0.27027	0.027027	0.918919	0.621622	0.027027	0.027027	0.027027	0.108108	0.0810811	0.027027
C-NSP14-77-Ph1	0.108108	0.108108	0.108108	0.108108	0.108108	0.189189	0.243243	0.108108	0.108108	0.108108	0.405405	0.108108	0.135135	0.135135	0.594595	0.135135	0.108108	0.108108	0.135135	0.108108	0.351351	0.108108	0.918919	0.648649	0.108108	0.108108	0.108108	0.189189	0.135135	0.135135	0.108108
C-NSP14-78-Na1	0	0	0	0.027027	0	0.135135	0.189189	0	0	0.027027	0.324324	0	0.027027	0.027027	0.540541	0.0540541	0	0.027027	0.027027	0	0.243243	0	0.918919	0.594595	0	0	0	0.0810811	0.0540541	0.027027	0.108108	0
C-NSP16-87-Na1	0.027027	0.027027	0.027027	0.0540541	0.027027	0.162162	0.216216	0.027027	0.027027	0.0540541	0.351351	0.027027	0.0540541	0.0540541	0.567568	0.0810811	0.027027	0.0540541	0.0540541	0.027027	0.27027	0.027027	0.918919	0.594595	0.027027	0.027027	0.027027	0.108108	0.0810811	0.0540541	0.135135	0.027027	0.027027
C-NSP16-87-Na2	0.027027	0.027027	0.027027	0.0540541	0.027027	0.162162	0.216216	0.027027	0.027027	0.0540541	0.351351	0.027027	0.0540541	0.0540541	0.540541	0.0810811	0.027027	0.0540541	0.0540541	0.027027	0.27027	0.027027	0.918919	0.594595	0.027027	0.027027	0.027027	0.108108	0.0810811	0.0540541	0.135135	0.027027	0.0540541	0.027027
C-NSP2-440-Na1	0.216216	0.216216	0.216216	0.243243	0.216216	0.324324	0.378378	0.216216	0.216216	0.216216	0.486486	0.216216	0.243243	0.243243	0.594595	0.27027	0.216216	0.243243	0.243243	0.216216	0.378378	0.216216	0.945946	0.621622	0.216216	0.216216	0.216216	0.297297	0.243243	0.243243	0.297297	0.216216	0.243243	0.216216	0.216216
C-NSP2-440-Ph1	0.135135	0.135135	0.135135	0.162162	0.135135	0.243243	0.297297	0.135135	0.135135	0.162162	0.378378	0.135135	0.162162	0.162162	0.567568	0.189189	0.135135	0.162162	0.162162	0.135135	0.351351	0.135135	0.918919	0.621622	0.135135	0.135135	0.135135	0.216216	0.189189	0.162162	0.216216	0.135135	0.162162	0.162162	0.297297	0.135135
C-NSP12-160-Na1	0	0	0	0.027027	0	0.135135	0.189189	0	0	0.027027	0.324324	0	0.027027	0.027027	0.540541	0.0540541	0	0.027027	0.027027	0	0.243243	0	0.918919	0.594595	0	0	0	0.0810811	0.0540541	0.027027	0.108108	0	0.027027	0.027027	0.216216	0.135135	0
C-NSP12-264-Na1	0.027027	0.027027	0.027027	0.0540541	0.027027	0.162162	0.216216	0.027027	0.027027	0.0540541	0.351351	0.027027	0.0540541	0.0540541	0.540541	0.0810811	0.027027	0.0540541	0.0540541	0.027027	0.27027	0.027027	0.918919	0.594595	0.027027	0.027027	0.027027	0.108108	0.0810811	0.0540541	0.135135	0.027027	0.0540541	0.027027	0.216216	0.162162	0.027027	0.027027
C-NSP12-344-Na1	0.189189	0.189189	0.189189	0.216216	0.189189	0.27027	0.324324	0.189189	0.189189	0.189189	0.432432	0.189189	0.216216	0.216216	0.621622	0.243243	0.189189	0.216216	0.189189	0.189189	0.405405	0.189189	0.972973	0.594595	0.189189	0.189189	0.189189	0.243243	0.216216	0.216216	0.27027	0.189189	0.189189	0.216216	0.324324	0.297297	0.189189	0.216216	0.189189
C-NSP12-737-Na1	0.027027	0.027027	0.027027	0.0540541	0.027027	0.162162	0.216216	0.027027	0.027027	0.0540541	0.351351	0.027027	0.0540541	0.0540541	0.540541	0.0810811	0.027027	0.0540541	0.0540541	0.027027	0.243243	0.027027	0.918919	0.594595	0.027027	0.027027	0.027027	0.108108	0.0810811	0.0540541	0.135135	0.027027	0.0540541	0.0540541	0.216216	0.162162	0.027027	0.0540541	0.216216	0.027027
C-NSP13-201-Na1	0.027027	0.027027	0.027027	0.0540541	0.027027	0.162162	0.216216	0.027027	0.027027	0.0540541	0.351351	0.027027	0.0540541	0.0540541	0.540541	0.0810811	0.027027	0.0540541	0.0540541	0.027027	0.27027	0.027027	0.918919	0.594595	0.027027	0.027027	0.027027	0.108108	0.0810811	0.0540541	0.135135	0.027027	0.0540541	0.0540541	0.216216	0.135135	0.027027	0.0540541	0.216216	0.0540541	0.027027
C-NSP13-543-Na1	0.027027	0.027027	0.027027	0.0540541	0.027027	0.135135	0.189189	0.027027	0.027027	0.027027	0.351351	0.027027	0.0540541	0.0540541	0.540541	0.0810811	0.027027	0.0540541	0.0540541	0.027027	0.27027	0.027027	0.918919	0.594595	0.027027	0.027027	0.027027	0.108108	0.0540541	0.0540541	0.108108	0.027027	0.0540541	0.0540541	0.216216	0.162162	0.027027	0.0540541	0.189189	0.0540541	0.0540541	0.027027
C-NSP13-543-Ph1	0.432432	0.432432	0.432432	0.459459	0.432432	0.513514	0.486486	0.432432	0.432432	0.432432	0.594595	0.432432	0.432432	0.459459	0.648649	0.486486	0.432432	0.459459	0.459459	0.432432	0.567568	0.432432	0.918919	0.756757	0.432432	0.432432	0.432432	0.459459	0.432432	0.432432	0.486486	0.432432	0.432432	0.432432	0.540541	0.486486	0.432432	0.432432	0.540541	0.459459	0.432432	0.432432	0.432432
C-NSP16-121-Na1	0.108108	0.108108	0.108108	0.135135	0.108108	0.216216	0.243243	0.108108	0.108108	0.108108	0.405405	0.108108	0.135135	0.135135	0.540541	0.162162	0.108108	0.135135	0.135135	0.108108	0.324324	0.108108	0.918919	0.594595	0.108108	0.108108	0.108108	0.189189	0.135135	0.135135	0.189189	0.108108	0.135135	0.108108	0.243243	0.216216	0.108108	0.108108	0.243243	0.108108	0.135135	0.108108	0.486486	0.108108
C-NSP16-121-Ph1	0	0	0	0.027027	0	0.135135	0.189189	0	0	0.027027	0.324324	0	0.027027	0.027027	0.540541	0.0540541	0	0.027027	0.027027	0	0.243243	0	0.918919	0.594595	0	0	0	0.0810811	0.0540541	0.027027	0.108108	0	0.027027	0.027027	0.216216	0.135135	0	0.027027	0.189189	0.027027	0.027027	0.027027	0.432432	0.108108	0
C-ORF3a-96-Na1	0.027027	0.027027	0.027027	0.0540541	0.027027	0.135135	0.189189	0.027027	0.027027	0.0540541	0.324324	0.027027	0.027027	0.0540541	0.540541	0.0810811	0.027027	0.0540541	0.0540541	0.027027	0.243243	0.027027	0.918919	0.621622	0.027027	0.027027	0.027027	0.108108	0.0540541	0.0540541	0.135135	0.027027	0.0540541	0.0540541	0.243243	0.162162	0.027027	0.0540541	0.216216	0.0540541	0.0540541	0.0540541	0.432432	0.135135	0.027027	0.027027
C-ORF3a-111-Na1	0	0	0	0.027027	0	0.135135	0.189189	0	0	0.027027	0.324324	0	0.027027	0.027027	0.540541	0.0540541	0	0.027027	0.027027	0	0.243243	0	0.918919	0.594595	0	0	0	0.0810811	0.0540541	0.027027	0.108108	0	0.027027	0.027027	0.216216	0.135135	0	0.027027	0.189189	0.027027	0.027027	0.027027	0.432432	0.108108	0	0.027027	0
C-S-350-Na1	0.027027	0.027027	0.027027	0.0540541	0.027027	0.162162	0.216216	0.027027	0.027027	0.0540541	0.324324	0.027027	0.0540541	0.0540541	0.540541	0.0810811	0.027027	0.0540541	0.0540541	0.027027	0.27027	0.027027	0.918919	0.594595	0.027027	0.027027	0.027027	0.108108	0.0810811	0.0540541	0.135135	0.027027	0.0540541	0.0540541	0.216216	0.162162	0.027027	0.0540541	0.189189	0.0540541	0.0540541	0.0540541	0.459459	0.135135	0.027027	0.0540541	0.027027	0.027027
C-S-350-Na2	0.027027	0.027027	0.027027	0.0540541	0.027027	0.135135	0.216216	0.027027	0.027027	0.0540541	0.351351	0.027027	0.0540541	0.0540541	0.567568	0.0810811	0.027027	0.0540541	0.027027	0.027027	0.27027	0.027027	0.945946	0.594595	0.027027	0.027027	0.027027	0.108108	0.0810811	0.0540541	0.135135	0.027027	0.0540541	0.0540541	0.243243	0.162162	0.027027	0.0540541	0.189189	0.0540541	0.0540541	0.0540541	0.459459	0.135135	0.027027	0.0540541	0.027027	0.0540541	0.027027
C-S-431-Na1	0.108108	0.108108	0.108108	0.135135	0.108108	0.243243	0.297297	0.108108	0.108108	0.135135	0.351351	0.108108	0.135135	0.108108	0.594595	0.135135	0.108108	0.135135	0.135135	0.108108	0.297297	0.108108	0.945946	0.621622	0.108108	0.108108	0.108108	0.162162	0.162162	0.135135	0.216216	0.108108	0.135135	0.135135	0.27027	0.243243	0.108108	0.135135	0.243243	0.135135	0.135135	0.135135	0.540541	0.216216	0.108108	0.135135	0.108108	0.108108	0.135135
C-S-431-Na2	0	0	0	0.027027	0	0.135135	0.189189	0	0	0.027027	0.324324	0	0.027027	0.027027	0.540541	0.0540541	0	0.027027	0.027027	0	0.243243	0	0.918919	0.594595	0	0	0	0.0810811	0.0540541	0.027027	0.108108	0	0.027027	0.027027	0.216216	0.135135	0	0.027027	0.189189	0.027027	0.027027	0.027027	0.432432	0.108108	0	0.027027	0	0.027027	0.027027
C-S-448-Na1	0	0	0	0.027027	0	0.135135	0.189189	0	0	0.027027	0.324324	0	0.027027	0.027027	0.540541	0.0540541	0	0.027027	0.027027	0	0.243243	0	0.918919	0.594595	0	0	0	0.0810811	0.0540541	0.027027	0.108108	0	0.027027	0.027027	0.216216	0.135135	0	0.027027	0.189189	0.027027	0.027027	0.027027	0.432432	0.108108	0	0.027027	0	0.027027	0.027027
C-S-448-Ph1	0.027027	0.027027	0.027027	0.0540541	0.027027	0.162162	0.216216	0.027027	0.027027	0.0540541	0.351351	0.027027	0.0540541	0.0540541	0.540541	0.0810811	0.027027	0.0540541	0.0540541	0.027027	0.243243	0.027027	0.918919	0.594595	0.027027	0.027027	0.027027	0.108108	0.0810811	0.0540541	0.135135	0.027027	0.0540541	0.0540541	0.216216	0.135135	0.027027	0.0540541	0.216216	0.0540541	0.0540541	0.0540541	0.432432	0.135135	0.027027	0.0540541	0.027027	0.0540541	0.0540541
C-S-448-Ph2	0.297297	0.297297	0.297297	0.324324	0.297297	0.405405	0.405405	0.297297	0.297297	0.324324	0.459459	0.297297	0.297297	0.324324	0.594595	0.351351	0.297297	0.324324	0.324324	0.297297	0.324324	0.297297	0.945946	0.648649	0.297297	0.297297	0.297297	0.378378	0.324324	0.324324	0.405405	0.297297	0.324324	0.324324	0.405405	0.378378	0.297297	0.324324	0.405405	0.297297	0.324324	0.324324	0.594595	0.351351	0.297297	0.297297	0.297297	0.297297	0.324324
C-S-795-Na1	0.0810811	0.0810811	0.0810811	0.108108	0.0810811	0.216216	0.27027	0.0810811	0.0810811	0.108108	0.324324	0.0810811	0.108108	0.108108	0.540541	0.135135	0.0810811	0.108108	0.108108	0.0810811	0.297297	0.0810811	0.918919	0.621622	0.0810811	0.0810811	0.0810811	0.162162	0.135135	0.108108	0.189189	0.0810811	0.108108	0.108108	0.27027	0.216216	0.0810811	0.108108	0.243243	0.108108	0.108108	0.108108	0.486486	0.189189	0.0810811	0.108108	0.0810811	0.0810811	0.108108
C-S-815-Na1	0.189189	0.189189	0.189189	0.216216	0.189189	0.324324	0.324324	0.189189	0.189189	0.216216	0.459459	0.189189	0.216216	0.189189	0.540541	0.216216	0.189189	0.216216	0.216216	0.189189	0.405405	0.189189	0.918919	0.648649	0.189189	0.189189	0.189189	0.189189	0.243243	0.216216	0.27027	0.189189	0.216216	0.189189	0.351351	0.243243	0.189189	0.189189	0.324324	0.216216	0.189189	0.216216	0.486486	0.243243	0.189189	0.216216	0.189189	0.216216	0.216216
C-S-815-Na2	0.216216	0.216216	0.216216	0.243243	0.216216	0.351351	0.351351	0.216216	0.216216	0.243243	0.486486	0.216216	0.243243	0.216216	0.540541	0.243243	0.216216	0.243243	0.243243	0.216216	0.405405	0.216216	0.918919	0.621622	0.216216	0.216216	0.216216	0.216216	0.27027	0.243243	0.324324	0.216216	0.243243	0.216216	0.378378	0.297297	0.216216	0.216216	0.351351	0.243243	0.216216	0.243243	0.540541	0.27027	0.216216	0.243243	0.216216	0.243243	0.243243
C-S-1209-Ph1	0	0	0	0.027027	0	0.135135	0.189189	0	0	0.027027	0.324324	0	0.027027	0.027027	0.540541	0.0540541	0	0.027027	0.027027	0	0.243243	0	0.918919	0.594595	0	0	0	0.0810811	0.0540541	0.027027	0.108108	0	0.027027	0.027027	0.216216	0.135135	0	0.027027	0.189189	0.027027	0.027027	0.027027	0.432432	0.108108	0	0.027027	0	0.027027	0.027027
C-S-1209-Ph2	0	0	0	0.027027	0	0.135135	0.189189	0	0	0.027027	0.324324	0	0.027027	0.027027	0.540541	0.0540541	0	0.027027	0.027027	0	0.243243	0	0.918919	0.594595	0	0	0	0.0810811	0.0540541	0.027027	0.108108	0	0.027027	0.027027	0.216216	0.135135	0	0.027027	0.189189	0.027027	0.027027	0.027027	0.432432	0.108108	0	0.027027	0	0.027027	0.027027
H-M-5-Na1	0.756757	0.756757	0.756757	0.783784	0.756757	0.810811	0.810811	0.756757	0.756757	0.783784	0.756757	0.756757	0.756757	0.756757	0.837838	0.783784	0.756757	0.783784	0.783784	0.756757	0.756757	0.756757	0.945946	0.918919	0.756757	0.756757	0.756757	0.783784	0.783784	0.756757	0.810811	0.756757	0.783784	0.756757	0.810811	0.756757	0.756757	0.756757	0.864865	0.756757	0.756757	0.783784	0.837838	0.783784	0.756757	0.756757	0.756757	0.756757	0.783784
H-N-351-Na1	0.297297	0.297297	0.297297	0.324324	0.297297	0.351351	0.459459	0.297297	0.297297	0.324324	0.513514	0.297297	0.297297	0.324324	0.675676	0.351351	0.297297	0.324324	0.297297	0.297297	0.324324	0.297297	0.972973	0.702703	0.297297	0.297297	0.297297	0.378378	0.324324	0.324324	0.378378	0.297297	0.324324	0.324324	0.432432	0.405405	0.297297	0.324324	0.432432	0.297297	0.324324	0.324324	0.621622	0.378378	0.297297	0.297297	0.297297	0.324324	0.297297
H-S-85-Na1	0.0540541	0.0540541	0.0540541	0.0810811	0.0540541	0.189189	0.243243	0.0540541	0.0540541	0.0810811	0.324324	0.0540541	0.0810811	0.0810811	0.567568	0.108108	0.0540541	0.0810811	0.0810811	0.0540541	0.27027	0.0540541	0.945946	0.621622	0.0540541	0.0540541	0.0540541	0.135135	0.108108	0.0810811	0.135135	0.0540541	0.0810811	0.0810811	0.243243	0.162162	0.0540541	0.0810811	0.216216	0.0810811	0.0810811	0.0810811	0.459459	0.162162	0.0540541	0.0810811	0.0540541	0.0810811	0.0810811
H-S-85-Ph1	0	0	0	0.027027	0	0.135135	0.189189	0	0	0.027027	0.324324	0	0.027027	0.027027	0.540541	0.0540541	0	0.027027	0.027027	0	0.243243	0	0.918919	0.594595	0	0	0	0.0810811	0.0540541	0.027027	0.108108	0	0.027027	0.027027	0.216216	0.135135	0	0.027027	0.189189	0.027027	0.027027	0.027027	0.432432	0.108108	0	0.027027	0	0.027027	0.027027
H-S-815-Na1	0.945946	0.945946	0.945946	0.945946	0.945946	0.945946	0.945946	0.945946	0.945946	0.945946	0.945946	0.945946	0.945946	0.945946	0.945946	0.945946	0.945946	0.945946	0.945946	0.945946	0.945946	0.945946	0.972973	0.945946	0.945946	0.945946	0.945946	0.945946	0.945946	0.945946	0.945946	0.945946	0.945946	0.945946	0.945946	0.945946	0.945946	0.945946	0.945946	0.945946	0.945946	0.945946	0.945946	0.945946	0.945946	0.945946	0.945946	0.945946	0.945946
N-N-71-Na1	0.027027	0.027027	0.027027	0.0540541	0.027027	0.162162	0.216216	0.027027	0.027027	0.0540541	0.324324	0.027027	0.0540541	0.0540541	0.540541	0.0810811	0.027027	0.0540541	0.0540541	0.027027	0.27027	0.027027	0.918919	0.594595	0.027027	0.027027	0.027027	0.108108	0.0810811	0.0540541	0.135135	0.027027	0.0540541	0.0540541	0.216216	0.162162	0.027027	0.0540541	0.189189	0.0540541	0.0540541	0.0540541	0.459459	0.135135	0.027027	0.0540541	0.027027	0.027027	0.0540541
N-NSP12-431-Na1	0.0810811	0.0810811	0.0810811	0.108108	0.0810811	0.216216	0.27027	0.0810811	0.0810811	0.108108	0.378378	0.0810811	0.108108	0.108108	0.540541	0.135135	0.0810811	0.108108	0.108108	0.0810811	0.243243	0.0810811	0.918919	0.621622	0.0810811	0.0810811	0.0810811	0.162162	0.135135	0.108108	0.189189	0.0810811	0.108108	0.108108	0.27027	0.189189	0.0810811	0.108108	0.27027	0.108108	0.108108	0.108108	0.459459	0.189189	0.0810811	0.108108	0.0810811	0.108108	0.108108
N-NSP12-431-Ph1	0.162162	0.162162	0.162162	0.189189	0.162162	0.27027	0.243243	0.162162	0.162162	0.162162	0.405405	0.162162	0.189189	0.189189	0.567568	0.216216	0.162162	0.189189	0.189189	0.162162	0.378378	0.162162	0.918919	0.648649	0.162162	0.162162	0.162162	0.243243	0.189189	0.162162	0.216216	0.162162	0.189189	0.189189	0.351351	0.243243	0.162162	0.189189	0.297297	0.189189	0.189189	0.162162	0.459459	0.216216	0.162162	0.189189	0.162162	0.189189	0.189189
O-E-71-Na1	0.513514	0.513514	0.513514	0.513514	0.513514	0.567568	0.594595	0.513514	0.513514	0.540541	0.594595	0.513514	0.513514	0.513514	0.756757	0.513514	0.513514	0.513514	0.513514	0.513514	0.567568	0.513514	0.972973	0.756757	0.513514	0.513514	0.513514	0.540541	0.540541	0.540541	0.540541	0.513514	0.540541	0.540541	0.621622	0.567568	0.513514	0.540541	0.567568	0.513514	0.513514	0.540541	0.702703	0.567568	0.513514	0.513514	0.513514	0.513514	0.513514
O-S-90-Na1	0	0	0	0.027027	0	0.135135	0.189189	0	0	0.027027	0.324324	0	0.027027	0.027027	0.540541	0.0540541	0	0.027027	0.027027	0	0.243243	0	0.918919	0.594595	0	0	0	0.0810811	0.0540541	0.027027	0.108108	0	0.027027	0.027027	0.216216	0.135135	0	0.027027	0.189189	0.027027	0.027027	0.027027	0.432432	0.108108	0	0.027027	0	0.027027	0.027027
O-S-168-Na2	0.027027	0.027027	0.027027	0.0540541	0.027027	0.135135	0.216216	0.027027	0.027027	0.0540541	0.351351	0.027027	0.0540541	0.0540541	0.567568	0.0810811	0.027027	0.0540541	0.0540541	0.027027	0.27027	0.027027	0.918919	0.621622	0.027027	0.027027	0.027027	0.108108	0.0810811	0.0540541	0.108108	0.027027	0.0540541	0.0540541	0.243243	0.162162	0.027027	0.0540541	0.216216	0.0540541	0.0540541	0.0540541	0.459459	0.135135	0.027027	0.0540541	0.027027	0.0540541	0.0540541
O-S-353-Na1	0.027027	0.027027	0.027027	0.0540541	0.027027	0.162162	0.216216	0.027027	0.027027	0.0540541	0.351351	0.027027	0.0540541	0.0540541	0.567568	0.0810811	0.027027	0.0540541	0.0540541	0.027027	0.27027	0.027027	0.918919	0.621622	0.027027	0.027027	0.027027	0.108108	0.0810811	0.0540541	0.135135	0.027027	0.0540541	0.0540541	0.243243	0.162162	0.027027	0.0540541	0.216216	0.0540541	0.0540541	0.0540541	0.459459	0.135135	0.027027	0.0540541	0.027027	0.0540541	0.0540541
O-S-488-Na1	0	0	0	0.027027	0	0.135135	0.189189	0	0	0.027027	0.324324	0	0.027027	0.027027	0.540541	0.0540541	0	0.027027	0.027027	0	0.243243	0	0.918919	0.594595	0	0	0	0.0810811	0.0540541	0.027027	0.108108	0	0.027027	0.027027	0.216216	0.135135	0	0.027027	0.189189	0.027027	0.027027	0.027027	0.432432	0.108108	0	0.027027	0	0.027027	0.027027
O-S-488-Ph1	0.0810811	0.0810811	0.0810811	0.108108	0.0810811	0.216216	0.27027	0.0810811	0.0810811	0.108108	0.324324	0.0810811	0.108108	0.108108	0.594595	0.135135	0.0810811	0.108108	0.108108	0.0810811	0.27027	0.0810811	0.945946	0.594595	0.0810811	0.0810811	0.0810811	0.162162	0.135135	0.108108	0.189189	0.0810811	0.108108	0.108108	0.243243	0.216216	0.0810811	0.108108	0.216216	0.108108	0.108108	0.108108	0.486486	0.189189	0.0810811	0.108108	0.0810811	0.0810811	0.108108
O-S-815-Na1	0.324324	0.324324	0.324324	0.351351	0.324324	0.432432	0.432432	0.324324	0.324324	0.324324	0.567568	0.324324	0.351351	0.324324	0.594595	0.351351	0.324324	0.351351	0.351351	0.324324	0.513514	0.324324	0.918919	0.702703	0.324324	0.324324	0.324324	0.324324	0.351351	0.351351	0.378378	0.324324	0.351351	0.324324	0.405405	0.378378	0.324324	0.324324	0.432432	0.324324	0.324324	0.324324	0.594595	0.324324	0.324324	0.351351	0.324324	0.351351	0.351351
Pr3-90-Na1	0	0	0	0.027027	0	0.135135	0.189189	0	0	0.027027	0.324324	0	0.027027	0.027027	0.540541	0.0540541	0	0.027027	0.027027	0	0.243243	0	0.918919	0.594595	0	0	0	0.0810811	0.0540541	0.027027	0.108108	0	0.027027	0.027027	0.216216	0.135135	0	0.027027	0.189189	0.027027	0.027027	0.027027	0.432432	0.108108	0	0.027027	0	0.027027	0.027027
Pr3-233-Na2	0	0	0	0.027027	0	0.135135	0.189189	0	0	0.027027	0.324324	0	0.027027	0.027027	0.540541	0.0540541	0	0.027027	0.027027	0	0.243243	0	0.918919	0.594595	0	0	0	0.0810811	0.0540541	0.027027	0.108108	0	0.027027	0.027027	0.216216	0.135135	0	0.027027	0.189189	0.027027	0.027027	0.027027	0.432432	0.108108	0	0.027027	0	0.027027	0.027027
[truncated: 27 more columns]

## Sheet: vaccinated
	Water	2-N-73-Na2	2-N-73-Ph1	2-N-73-Ph2	2-N-73-Ph3	2-N-232-Na1	2-NSP12-28-Na1	2-NSP12-28-Ph1	2-NSP12-28-Ph2	2-NSP12-664-Na1	2-S-614-Ph2	2-S-614-Ph3	2-S-614-Ph4	2-S-665-Na1	2-S-815-Na1	C-E-45-Na1	C-E-55-Na1	C-M-15-Ph1	C-M-15-Ph2	C-M-152-Na1	C-M-8-Na1	C-M-193-Na1	C-N-53-Na1	C-N-53-Na2	C-N-53-Ph1	C-N-111-Na1	C-N-111-Na2	C-N-376-Na1	C-NSP2-55-Na1	C-NSP2-55-Ph1	C-NSP14-77-Ph1	C-NSP14-78-Na1	C-NSP16-87-Na1	C-NSP16-87-Na2	C-NSP2-440-Na1	C-NSP2-440-Ph1	C-NSP12-160-Na1	C-NSP12-264-Na1	C-NSP12-344-Na1	C-NSP12-737-Na1	C-NSP13-201-Na1	C-NSP13-543-Na1	C-NSP13-543-Ph1	C-NSP16-121-Na1	C-NSP16-121-Ph1	C-ORF3a-96-Na1	C-ORF3a-111-Na1	C-S-350-Na1	C-S-350-Na2
Water	0
2-N-73-Na2	0.04	0.04
2-N-73-Ph1	0.36	0.36	0.36
2-N-73-Ph2	0	0.04	0.36	0
2-N-73-Ph3	0.08	0.08	0.4	0.08	0.08
2-N-232-Na1	0.24	0.24	0.44	0.24	0.28	0.24
2-NSP12-28-Na1	0.8	0.8	0.8	0.8	0.84	0.8	0.8
2-NSP12-28-Ph1	0.52	0.52	0.64	0.52	0.56	0.6	0.84	0.52
2-NSP12-28-Ph2	0	0.04	0.36	0	0.08	0.24	0.8	0.52	0
2-NSP12-664-Na1	0.04	0.04	0.36	0.04	0.08	0.24	0.8	0.52	0.04	0.04
2-S-614-Ph2	0.88	0.88	0.88	0.88	0.88	0.88	0.92	0.88	0.88	0.88	0.88
2-S-614-Ph3	0.2	0.2	0.4	0.2	0.24	0.32	0.8	0.56	0.2	0.2	0.88	0.2
2-S-614-Ph4	0.52	0.52	0.56	0.52	0.56	0.52	0.84	0.68	0.52	0.52	0.88	0.52	0.52
2-S-665-Na1	0.36	0.36	0.4	0.36	0.4	0.44	0.8	0.6	0.36	0.36	0.88	0.36	0.52	0.36
2-S-815-Na1	0.92	0.92	0.92	0.92	0.92	0.92	0.92	0.92	0.92	0.92	0.92	0.92	0.92	0.92	0.92
C-E-45-Na1	0.12	0.16	0.44	0.12	0.2	0.32	0.84	0.52	0.12	0.16	0.88	0.28	0.6	0.44	0.92	0.12
C-E-55-Na1	0.2	0.24	0.44	0.2	0.28	0.4	0.8	0.56	0.2	0.24	0.88	0.36	0.6	0.44	0.92	0.28	0.2
C-M-15-Ph1	0.36	0.4	0.52	0.36	0.44	0.48	0.84	0.64	0.36	0.4	0.88	0.44	0.56	0.48	0.92	0.44	0.44	0.36
C-M-15-Ph2	0.2	0.24	0.4	0.2	0.28	0.32	0.84	0.6	0.2	0.24	0.88	0.32	0.52	0.4	0.92	0.28	0.32	0.4	0.2
C-M-152-Na1	0.2	0.24	0.44	0.2	0.28	0.4	0.8	0.64	0.2	0.24	0.88	0.36	0.6	0.44	0.92	0.28	0.28	0.44	0.36	0.2
C-M-8-Na1	0.8	0.8	0.84	0.8	0.8	0.84	0.92	0.88	0.8	0.8	0.88	0.84	0.84	0.84	0.92	0.84	0.84	0.84	0.84	0.84	0.8
C-M-193-Na1	0.12	0.16	0.36	0.12	0.2	0.28	0.8	0.56	0.12	0.16	0.88	0.24	0.52	0.36	0.92	0.2	0.24	0.4	0.24	0.24	0.84	0.12
C-N-53-Na1	0.96	0.96	0.96	0.96	0.96	0.96	0.96	0.96	0.96	0.96	0.96	0.96	0.96	0.96	0.96	0.96	0.96	0.96	0.96	0.96	0.96	0.96	0.96
C-N-53-Na2	0.96	0.96	0.96	0.96	0.96	0.96	0.96	0.96	0.96	0.96	0.96	0.96	0.96	0.96	0.96	0.96	0.96	0.96	0.96	0.96	0.96	0.96	0.96	0.96
C-N-53-Ph1	0.16	0.16	0.36	0.16	0.2	0.32	0.8	0.52	0.16	0.16	0.88	0.24	0.52	0.36	0.92	0.24	0.28	0.4	0.28	0.32	0.84	0.24	0.96	0.96	0.16
C-N-111-Na1	0.12	0.12	0.4	0.12	0.16	0.28	0.8	0.52	0.12	0.12	0.88	0.24	0.52	0.4	0.92	0.24	0.32	0.44	0.32	0.32	0.8	0.24	0.96	0.96	0.2	0.12
C-N-111-Na2	0.08	0.08	0.4	0.08	0.12	0.28	0.8	0.52	0.08	0.08	0.88	0.24	0.56	0.4	0.92	0.2	0.24	0.44	0.28	0.28	0.8	0.2	0.96	0.96	0.2	0.16	0.08
C-N-376-Na1	0.32	0.32	0.52	0.32	0.36	0.48	0.84	0.56	0.32	0.32	0.88	0.44	0.72	0.56	0.92	0.32	0.4	0.6	0.44	0.48	0.88	0.4	0.96	0.96	0.36	0.4	0.32	0.32
C-NSP2-55-Na1	0.84	0.84	0.92	0.84	0.84	0.84	0.92	0.92	0.84	0.84	0.92	0.88	0.92	0.92	0.92	0.84	0.88	0.92	0.88	0.84	0.92	0.84	0.96	0.96	0.92	0.88	0.84	0.88	0.84
C-NSP2-55-Ph1	0.24	0.24	0.36	0.24	0.28	0.4	0.8	0.56	0.24	0.24	0.88	0.32	0.52	0.36	0.92	0.32	0.32	0.44	0.36	0.32	0.84	0.28	0.96	0.96	0.24	0.28	0.28	0.44	0.92	0.24
C-NSP14-77-Ph1	0.2	0.2	0.4	0.2	0.24	0.32	0.8	0.6	0.2	0.2	0.88	0.28	0.52	0.36	0.92	0.32	0.4	0.48	0.32	0.36	0.8	0.28	0.96	0.96	0.32	0.28	0.24	0.48	0.84	0.36	0.2
C-NSP14-78-Na1	0.6	0.6	0.72	0.6	0.6	0.76	0.92	0.84	0.6	0.6	0.96	0.72	0.84	0.76	0.96	0.68	0.6	0.8	0.68	0.64	0.96	0.64	0.96	0.96	0.64	0.68	0.6	0.68	0.92	0.64	0.72	0.6
C-NSP16-87-Na1	0.44	0.44	0.48	0.44	0.48	0.56	0.8	0.68	0.44	0.44	0.92	0.48	0.64	0.52	0.92	0.48	0.52	0.64	0.52	0.52	0.88	0.44	0.96	0.96	0.44	0.48	0.48	0.56	0.92	0.44	0.52	0.72	0.44
C-NSP16-87-Na2	0.28	0.28	0.36	0.28	0.32	0.4	0.8	0.64	0.28	0.28	0.88	0.36	0.56	0.4	0.92	0.36	0.36	0.52	0.36	0.36	0.84	0.28	0.96	0.96	0.32	0.36	0.32	0.44	0.88	0.32	0.36	0.64	0.44	0.28
C-NSP2-440-Na1	0.88	0.88	0.96	0.88	0.88	0.88	0.96	0.92	0.88	0.88	0.96	0.88	0.96	0.96	0.96	0.88	0.92	0.92	0.92	0.92	0.96	0.88	0.96	0.96	0.92	0.88	0.88	0.92	0.92	0.96	0.92	0.96	0.96	0.96	0.88
C-NSP2-440-Ph1	0.32	0.32	0.48	0.32	0.36	0.44	0.8	0.64	0.32	0.32	0.92	0.4	0.64	0.48	0.92	0.4	0.48	0.52	0.44	0.44	0.84	0.36	0.96	0.96	0.4	0.36	0.36	0.56	0.88	0.44	0.4	0.8	0.52	0.48	0.88	0.32
C-NSP12-160-Na1	0.52	0.52	0.56	0.52	0.56	0.64	0.84	0.68	0.52	0.52	0.88	0.52	0.68	0.56	0.92	0.52	0.6	0.68	0.6	0.6	0.84	0.52	0.96	0.96	0.52	0.56	0.56	0.6	0.92	0.52	0.56	0.8	0.56	0.52	0.96	0.64	0.52
C-NSP12-264-Na1	0.16	0.16	0.4	0.16	0.2	0.36	0.84	0.52	0.16	0.16	0.88	0.32	0.56	0.4	0.92	0.24	0.28	0.44	0.32	0.32	0.8	0.24	0.96	0.96	0.24	0.24	0.2	0.36	0.88	0.28	0.32	0.64	0.48	0.32	0.92	0.4	0.52	0.16
C-NSP12-344-Na1	0.48	0.48	0.6	0.48	0.52	0.56	0.84	0.72	0.48	0.48	0.92	0.52	0.68	0.6	0.92	0.52	0.56	0.68	0.6	0.52	0.92	0.48	0.96	0.96	0.52	0.52	0.52	0.64	0.88	0.52	0.56	0.76	0.6	0.56	0.92	0.6	0.68	0.52	0.48
C-NSP12-737-Na1	0.12	0.12	0.36	0.12	0.16	0.28	0.8	0.52	0.12	0.12	0.88	0.24	0.52	0.36	0.92	0.2	0.24	0.4	0.24	0.28	0.84	0.2	0.96	0.96	0.16	0.2	0.16	0.32	0.88	0.24	0.28	0.6	0.44	0.28	0.92	0.4	0.52	0.2	0.52	0.12
C-NSP13-201-Na1	0.04	0.08	0.36	0.04	0.12	0.28	0.8	0.52	0.04	0.08	0.88	0.2	0.52	0.36	0.92	0.16	0.24	0.36	0.24	0.24	0.8	0.16	0.96	0.96	0.16	0.12	0.12	0.36	0.88	0.24	0.24	0.64	0.44	0.32	0.88	0.32	0.52	0.2	0.48	0.16	0.04
C-NSP13-543-Na1	0.28	0.28	0.48	0.28	0.32	0.48	0.8	0.6	0.28	0.28	0.88	0.36	0.6	0.44	0.92	0.36	0.4	0.52	0.48	0.36	0.8	0.36	0.96	0.96	0.36	0.32	0.32	0.52	0.88	0.36	0.36	0.72	0.52	0.44	0.92	0.44	0.56	0.36	0.56	0.36	0.28	0.28
C-NSP13-543-Ph1	0.44	0.44	0.6	0.44	0.48	0.6	0.88	0.72	0.44	0.44	0.88	0.52	0.72	0.6	0.92	0.44	0.52	0.6	0.56	0.44	0.84	0.48	0.96	0.96	0.52	0.52	0.48	0.56	0.84	0.52	0.52	0.76	0.64	0.52	0.92	0.6	0.64	0.48	0.68	0.48	0.48	0.48	0.44
C-NSP16-121-Na1	0.88	0.88	0.92	0.88	0.88	0.88	0.92	0.92	0.88	0.88	0.92	0.88	0.92	0.92	0.92	0.88	0.92	0.92	0.92	0.88	0.92	0.88	0.96	0.96	0.92	0.88	0.88	0.92	0.88	0.92	0.88	0.96	0.92	0.92	0.92	0.88	0.92	0.92	0.88	0.92	0.88	0.88	0.88	0.88
C-NSP16-121-Ph1	0.24	0.24	0.4	0.24	0.28	0.36	0.8	0.56	0.24	0.24	0.88	0.28	0.52	0.36	0.92	0.32	0.4	0.44	0.36	0.36	0.84	0.32	0.96	0.96	0.28	0.28	0.28	0.48	0.88	0.32	0.28	0.72	0.52	0.4	0.92	0.44	0.56	0.36	0.56	0.28	0.24	0.36	0.52	0.88	0.24
C-ORF3a-96-Na1	0.32	0.32	0.44	0.32	0.36	0.44	0.8	0.6	0.32	0.32	0.88	0.36	0.56	0.4	0.92	0.4	0.44	0.48	0.44	0.4	0.84	0.36	0.96	0.96	0.36	0.36	0.36	0.56	0.88	0.36	0.36	0.72	0.56	0.44	0.92	0.48	0.56	0.4	0.6	0.36	0.32	0.4	0.56	0.88	0.32	0.32
C-ORF3a-111-Na1	0.08	0.08	0.4	0.08	0.12	0.28	0.8	0.56	0.08	0.08	0.92	0.24	0.56	0.4	0.92	0.2	0.28	0.44	0.28	0.28	0.84	0.2	0.96	0.96	0.2	0.16	0.12	0.36	0.84	0.28	0.24	0.6	0.44	0.32	0.88	0.32	0.56	0.2	0.48	0.16	0.12	0.32	0.48	0.88	0.28	0.36	0.08
C-S-350-Na1	0.32	0.32	0.4	0.32	0.36	0.44	0.84	0.64	0.32	0.32	0.88	0.36	0.52	0.4	0.92	0.4	0.4	0.48	0.36	0.4	0.84	0.32	0.96	0.96	0.32	0.36	0.36	0.52	0.92	0.32	0.4	0.68	0.48	0.36	0.96	0.48	0.56	0.36	0.56	0.32	0.32	0.44	0.56	0.92	0.4	0.44	0.36	0.32
C-S-350-Na2	0.08	0.08	0.36	0.08	0.12	0.28	0.8	0.52	0.08	0.08	0.88	0.24	0.52	0.36	0.92	0.2	0.24	0.4	0.24	0.28	0.8	0.2	0.96	0.96	0.16	0.16	0.12	0.32	0.88	0.24	0.24	0.6	0.44	0.28	0.92	0.36	0.52	0.16	0.52	0.12	0.12	0.32	0.48	0.92	0.28	0.36	0.12	0.32	0.08
C-S-431-Na1	0.76	0.76	0.8	0.76	0.76	0.76	0.92	0.8	0.76	0.76	0.92	0.76	0.8	0.8	0.92	0.8	0.8	0.8	0.76	0.88	0.92	0.76	0.96	0.96	0.76	0.76	0.76	0.8	0.92	0.8	0.8	0.88	0.84	0.8	0.92	0.84	0.84	0.76	0.84	0.76	0.76	0.88	0.92	0.92	0.8	0.8	0.76	0.8	0.76
C-S-431-Na2	0.2	0.2	0.44	0.2	0.24	0.36	0.84	0.6	0.2	0.2	0.88	0.28	0.52	0.4	0.92	0.32	0.36	0.44	0.28	0.4	0.8	0.28	0.96	0.96	0.28	0.28	0.24	0.44	0.88	0.36	0.28	0.68	0.52	0.36	0.92	0.44	0.56	0.28	0.6	0.24	0.24	0.4	0.52	0.92	0.36	0.44	0.24	0.36	0.2
C-S-448-Na1	0.16	0.16	0.36	0.16	0.2	0.32	0.8	0.52	0.16	0.16	0.88	0.28	0.52	0.36	0.92	0.24	0.24	0.4	0.28	0.28	0.84	0.2	0.96	0.96	0.2	0.24	0.2	0.36	0.88	0.24	0.32	0.6	0.44	0.28	0.92	0.4	0.52	0.2	0.52	0.16	0.2	0.36	0.48	0.92	0.32	0.36	0.2	0.32	0.16
C-S-448-Ph1	0.04	0.08	0.36	0.04	0.12	0.28	0.8	0.52	0.04	0.08	0.88	0.24	0.52	0.36	0.92	0.16	0.2	0.36	0.24	0.2	0.8	0.12	0.96	0.96	0.2	0.16	0.12	0.36	0.84	0.24	0.24	0.6	0.44	0.28	0.88	0.32	0.52	0.16	0.48	0.16	0.08	0.28	0.44	0.88	0.28	0.32	0.12	0.32	0.12
C-S-448-Ph2	0.76	0.8	0.92	0.76	0.8	0.8	0.92	0.84	0.76	0.8	0.92	0.84	0.88	0.88	0.92	0.76	0.76	0.8	0.76	0.8	0.92	0.76	0.96	0.96	0.84	0.84	0.8	0.84	0.88	0.88	0.84	0.92	0.92	0.88	0.92	0.84	0.92	0.8	0.88	0.8	0.8	0.88	0.88	0.92	0.88	0.88	0.8	0.88	0.8
C-S-795-Na1	0.64	0.64	0.64	0.64	0.68	0.64	0.8	0.76	0.64	0.64	0.88	0.64	0.68	0.64	0.92	0.72	0.68	0.68	0.68	0.64	0.88	0.64	0.96	0.96	0.64	0.64	0.68	0.76	0.92	0.64	0.64	0.88	0.72	0.64	0.96	0.72	0.76	0.68	0.72	0.64	0.64	0.68	0.76	0.92	0.64	0.68	0.68	0.68	0.64
C-S-815-Na1	0.08	0.12	0.36	0.08	0.16	0.28	0.8	0.56	0.08	0.12	0.88	0.24	0.56	0.4	0.92	0.16	0.24	0.4	0.24	0.24	0.84	0.16	0.96	0.96	0.2	0.2	0.16	0.32	0.84	0.28	0.28	0.6	0.44	0.28	0.88	0.4	0.52	0.24	0.52	0.16	0.12	0.36	0.44	0.88	0.28	0.36	0.16	0.36	0.16
C-S-815-Na2	0.52	0.52	0.64	0.52	0.56	0.64	0.88	0.68	0.52	0.52	0.88	0.52	0.76	0.64	0.92	0.52	0.6	0.68	0.56	0.68	0.88	0.56	0.96	0.96	0.52	0.56	0.52	0.52	0.92	0.6	0.6	0.8	0.68	0.6	0.92	0.68	0.64	0.56	0.76	0.52	0.52	0.64	0.68	0.92	0.6	0.64	0.56	0.6	0.52
C-S-1209-Ph1	0.36	0.36	0.4	0.36	0.4	0.48	0.8	0.68	0.36	0.36	0.88	0.4	0.6	0.44	0.92	0.44	0.44	0.56	0.44	0.44	0.84	0.36	0.96	0.96	0.36	0.4	0.4	0.52	0.92	0.36	0.44	0.68	0.48	0.36	0.96	0.52	0.52	0.4	0.6	0.36	0.36	0.48	0.6	0.92	0.44	0.44	0.4	0.4	0.36
C-S-1209-Ph2	0.04	0.04	0.36	0.04	0.08	0.24	0.8	0.52	0.04	0.04	0.88	0.2	0.52	0.36	0.92	0.16	0.24	0.4	0.24	0.24	0.8	0.16	0.96	0.96	0.16	0.12	0.08	0.32	0.84	0.24	0.2	0.6	0.44	0.28	0.88	0.32	0.52	0.16	0.48	0.12	0.08	0.28	0.44	0.88	0.24	0.32	0.08	0.32	0.08
H-M-5-Na1	0.96	0.96	0.96	0.96	0.96	0.96	0.96	0.96	0.96	0.96	0.96	0.96	0.96	0.96	0.96	0.96	0.96	0.96	0.96	0.96	0.96	0.96	0.96	0.96	0.96	0.96	0.96	0.96	0.96	0.96	0.96	0.96	0.96	0.96	0.96	0.96	0.96	0.96	0.96	0.96	0.96	0.96	0.96	0.96	0.96	0.96	0.96	0.96	0.96
H-N-351-Na1	0.88	0.88	0.88	0.88	0.92	0.88	0.88	0.88	0.88	0.88	0.92	0.88	0.88	0.88	0.92	0.88	0.88	0.88	0.88	0.88	0.92	0.88	0.96	0.96	0.88	0.88	0.88	0.88	0.92	0.88	0.88	0.96	0.88	0.88	0.96	0.88	0.88	0.88	0.88	0.88	0.88	0.88	0.88	0.92	0.88	0.88	0.88	0.88	0.88
H-S-85-Na1	0.2	0.2	0.36	0.2	0.24	0.36	0.8	0.52	0.2	0.2	0.88	0.28	0.52	0.36	0.92	0.28	0.28	0.4	0.32	0.32	0.84	0.24	0.96	0.96	0.2	0.24	0.24	0.4	0.92	0.24	0.36	0.64	0.44	0.32	0.92	0.4	0.52	0.24	0.52	0.2	0.2	0.36	0.52	0.92	0.32	0.36	0.24	0.32	0.2
H-S-85-Ph1	0.24	0.24	0.36	0.24	0.28	0.4	0.8	0.56	0.24	0.24	0.88	0.32	0.56	0.4	0.92	0.32	0.32	0.44	0.36	0.36	0.84	0.28	0.96	0.96	0.24	0.28	0.28	0.4	0.92	0.28	0.4	0.64	0.44	0.32	0.92	0.44	0.52	0.28	0.56	0.24	0.24	0.4	0.52	0.92	0.36	0.4	0.28	0.36	0.24
H-S-815-Na1	0.96	0.96	0.96	0.96	0.96	0.96	0.96	0.96	0.96	0.96	0.96	0.96	0.96	0.96	0.96	0.96	0.96	0.96	0.96	0.96	0.96	0.96	0.96	0.96	0.96	0.96	0.96	0.96	0.96	0.96	0.96	0.96	0.96	0.96	0.96	0.96	0.96	0.96	0.96	0.96	0.96	0.96	0.96	0.96	0.96	0.96	0.96	0.96	0.96
N-N-71-Na1	0.6	0.6	0.6	0.6	0.64	0.6	0.88	0.72	0.6	0.6	0.88	0.6	0.6	0.6	0.92	0.64	0.68	0.64	0.6	0.68	0.84	0.6	0.96	0.96	0.6	0.6	0.64	0.72	0.92	0.6	0.6	0.88	0.68	0.6	0.96	0.72	0.68	0.6	0.72	0.6	0.6	0.68	0.72	0.92	0.6	0.64	0.64	0.6	0.6
N-NSP12-431-Na1	0.2	0.2	0.48	0.2	0.2	0.4	0.84	0.56	0.2	0.2	0.88	0.32	0.6	0.44	0.92	0.32	0.32	0.48	0.4	0.36	0.8	0.28	0.96	0.96	0.32	0.28	0.2	0.44	0.84	0.36	0.32	0.64	0.56	0.4	0.88	0.44	0.6	0.28	0.6	0.28	0.24	0.36	0.52	0.88	0.36	0.4	0.24	0.44	0.24
N-NSP12-431-Ph1	0.64	0.64	0.76	0.64	0.68	0.72	0.88	0.8	0.64	0.64	0.88	0.68	0.84	0.76	0.92	0.64	0.68	0.8	0.72	0.64	0.88	0.64	0.96	0.96	0.72	0.68	0.64	0.68	0.84	0.72	0.68	0.84	0.8	0.68	0.92	0.76	0.76	0.68	0.8	0.68	0.68	0.68	0.64	0.88	0.72	0.72	0.68	0.72	0.68
O-E-71-Na1	0.92	0.92	0.92	0.92	0.92	0.92	0.92	0.92	0.92	0.92	0.92	0.92	0.92	0.92	0.92	0.92	0.92	0.92	0.92	0.92	0.92	0.92	0.96	0.96	0.92	0.92	0.92	0.92	0.92	0.92	0.92	0.96	0.92	0.92	0.96	0.92	0.92	0.92	0.92	0.92	0.92	0.92	0.92	0.92	0.92	0.92	0.92	0.92	0.92
O-S-90-Na1	0.56	0.56	0.64	0.56	0.6	0.6	0.84	0.68	0.56	0.56	0.88	0.56	0.72	0.64	0.92	0.56	0.64	0.72	0.64	0.64	0.84	0.56	0.96	0.96	0.6	0.56	0.6	0.68	0.88	0.64	0.6	0.88	0.68	0.64	0.88	0.64	0.64	0.6	0.72	0.6	0.56	0.6	0.68	0.88	0.6	0.6	0.6	0.68	0.6
O-S-168-Na2	0.44	0.44	0.56	0.44	0.48	0.48	0.84	0.72	0.44	0.44	0.92	0.48	0.68	0.6	0.92	0.48	0.52	0.64	0.56	0.52	0.88	0.44	0.96	0.96	0.48	0.44	0.48	0.6	0.88	0.52	0.56	0.8	0.6	0.52	0.88	0.56	0.68	0.48	0.56	0.48	0.44	0.56	0.64	0.88	0.56	0.6	0.44	0.56	0.48
O-S-353-Na1	0.4	0.4	0.64	0.4	0.44	0.56	0.84	0.68	0.4	0.4	0.92	0.52	0.72	0.64	0.92	0.44	0.52	0.64	0.6	0.52	0.84	0.48	0.96	0.96	0.52	0.48	0.44	0.56	0.84	0.56	0.52	0.76	0.6	0.56	0.88	0.56	0.64	0.44	0.6	0.48	0.44	0.48	0.56	0.88	0.56	0.6	0.4	0.64	0.44
O-S-488-Na1	0.28	0.28	0.56	0.28	0.32	0.44	0.8	0.72	0.28	0.28	0.92	0.44	0.72	0.6	0.92	0.4	0.44	0.56	0.48	0.4	0.88	0.4	0.96	0.96	0.4	0.36	0.32	0.48	0.84	0.48	0.44	0.68	0.6	0.48	0.88	0.48	0.72	0.4	0.56	0.36	0.32	0.48	0.56	0.88	0.48	0.56	0.28	0.56	0.32
O-S-488-Ph1	0.32	0.32	0.52	0.32	0.36	0.48	0.88	0.56	0.32	0.32	0.88	0.4	0.56	0.48	0.92	0.36	0.4	0.48	0.4	0.44	0.84	0.36	0.96	0.96	0.36	0.4	0.36	0.48	0.88	0.4	0.44	0.68	0.56	0.44	0.92	0.56	0.56	0.32	0.6	0.32	0.36	0.48	0.52	0.92	0.44	0.48	0.36	0.44	0.32
O-S-815-Na1	0.72	0.72	0.8	0.72	0.72	0.84	0.96	0.76	0.72	0.72	0.96	0.76	0.84	0.8	0.96	0.72	0.76	0.84	0.8	0.8	0.96	0.76	0.96	0.96	0.72	0.72	0.72	0.72	0.96	0.72	0.8	0.8	0.76	0.76	0.96	0.84	0.8	0.72	0.84	0.72	0.72	0.76	0.8	0.96	0.76	0.8	0.72	0.76	0.72
Pr3-90-Na1	0.08	0.12	0.4	0.08	0.16	0.32	0.8	0.56	0.08	0.12	0.88	0.24	0.56	0.4	0.92	0.2	0.28	0.4	0.28	0.28	0.8	0.2	0.96	0.96	0.2	0.16	0.16	0.4	0.88	0.28	0.28	0.64	0.48	0.36	0.88	0.36	0.52	0.24	0.52	0.2	0.08	0.32	0.52	0.88	0.28	0.32	0.16	0.36	0.16
Pr3-233-Na2	0.04	0.08	0.36	0.04	0.12	0.28	0.8	0.52	0.04	0.08	0.88	0.2	0.52	0.36	0.92	0.16	0.24	0.36	0.24	0.24	0.8	0.16	0.96	0.96	0.16	0.12	0.12	0.36	0.88	0.24	0.24	0.64	0.44	0.32	0.88	0.32	0.52	0.2	0.48	0.16	0.04	0.28	0.48	0.88	0.24	0.32	0.12	0.32	0.12
[truncated: 27 more columns]

## Sheet: healthy
	Water	2-N-73-Na2	2-N-73-Ph1	2-N-73-Ph2	2-N-73-Ph3	2-N-232-Na1	2-NSP12-28-Na1	2-NSP12-28-Ph1	2-NSP12-28-Ph2	2-NSP12-664-Na1	2-S-614-Ph2	2-S-614-Ph3	2-S-614-Ph4	2-S-665-Na1	2-S-815-Na1	C-E-45-Na1	C-E-55-Na1	C-M-15-Ph1	C-M-15-Ph2	C-M-152-Na1	C-M-8-Na1	C-M-193-Na1	C-N-53-Na1	C-N-53-Na2	C-N-53-Ph1	C-N-111-Na1	C-N-111-Na2	C-N-376-Na1	C-NSP2-55-Na1	C-NSP2-55-Ph1	C-NSP14-77-Ph1	C-NSP14-78-Na1	C-NSP16-87-Na1	C-NSP16-87-Na2	C-NSP2-440-Na1	C-NSP2-440-Ph1	C-NSP12-160-Na1	C-NSP12-264-Na1	C-NSP12-344-Na1	C-NSP12-737-Na1	C-NSP13-201-Na1	C-NSP13-543-Na1	C-NSP13-543-Ph1	C-NSP16-121-Na1	C-NSP16-121-Ph1	C-ORF3a-96-Na1	C-ORF3a-111-Na1	C-S-350-Na1	C-S-350-Na2
Water	0
2-N-73-Na2	0	0
2-N-73-Ph1	0	0	0
2-N-73-Ph2	0	0	0	0
2-N-73-Ph3	0	0	0	0	0
2-N-232-Na1	0	0	0	0	0	0
2-NSP12-28-Na1	0	0	0	0	0	0	0
2-NSP12-28-Ph1	0	0	0	0	0	0	0	0
2-NSP12-28-Ph2	0	0	0	0	0	0	0	0	0
2-NSP12-664-Na1	0	0	0	0	0	0	0	0	0	0
2-S-614-Ph2	0.0588235	0.0588235	0.0588235	0.0588235	0.0588235	0.0588235	0.0588235	0.0588235	0.0588235	0.0588235	0.0588235
2-S-614-Ph3	0	0	0	0	0	0	0	0	0	0	0.0588235	0
2-S-614-Ph4	0	0	0	0	0	0	0	0	0	0	0.0588235	0	0
2-S-665-Na1	0	0	0	0	0	0	0	0	0	0	0.0588235	0	0	0
2-S-815-Na1	0	0	0	0	0	0	0	0	0	0	0.0588235	0	0	0	0
C-E-45-Na1	0	0	0	0	0	0	0	0	0	0	0.0588235	0	0	0	0	0
C-E-55-Na1	0.0588235	0.0588235	0.0588235	0.0588235	0.0588235	0.0588235	0.0588235	0.0588235	0.0588235	0.0588235	0.117647	0.0588235	0.0588235	0.0588235	0.0588235	0.0588235	0.0588235
C-M-15-Ph1	0	0	0	0	0	0	0	0	0	0	0.0588235	0	0	0	0	0	0.0588235	0
C-M-15-Ph2	0	0	0	0	0	0	0	0	0	0	0.0588235	0	0	0	0	0	0.0588235	0	0
C-M-152-Na1	0	0	0	0	0	0	0	0	0	0	0.0588235	0	0	0	0	0	0.0588235	0	0	0
C-M-8-Na1	0	0	0	0	0	0	0	0	0	0	0.0588235	0	0	0	0	0	0.0588235	0	0	0	0
C-M-193-Na1	0	0	0	0	0	0	0	0	0	0	0.0588235	0	0	0	0	0	0.0588235	0	0	0	0	0
C-N-53-Na1	0.117647	0.117647	0.117647	0.117647	0.117647	0.117647	0.117647	0.117647	0.117647	0.117647	0.117647	0.117647	0.117647	0.117647	0.117647	0.117647	0.176471	0.117647	0.117647	0.117647	0.117647	0.117647	0.117647
C-N-53-Na2	0	0	0	0	0	0	0	0	0	0	0.0588235	0	0	0	0	0	0.0588235	0	0	0	0	0	0.117647	0
C-N-53-Ph1	0	0	0	0	0	0	0	0	0	0	0.0588235	0	0	0	0	0	0.0588235	0	0	0	0	0	0.117647	0	0
C-N-111-Na1	0	0	0	0	0	0	0	0	0	0	0.0588235	0	0	0	0	0	0.0588235	0	0	0	0	0	0.117647	0	0	0
C-N-111-Na2	0	0	0	0	0	0	0	0	0	0	0.0588235	0	0	0	0	0	0.0588235	0	0	0	0	0	0.117647	0	0	0	0
C-N-376-Na1	0	0	0	0	0	0	0	0	0	0	0.0588235	0	0	0	0	0	0.0588235	0	0	0	0	0	0.117647	0	0	0	0	0
C-NSP2-55-Na1	0	0	0	0	0	0	0	0	0	0	0.0588235	0	0	0	0	0	0.0588235	0	0	0	0	0	0.117647	0	0	0	0	0	0
C-NSP2-55-Ph1	0	0	0	0	0	0	0	0	0	0	0.0588235	0	0	0	0	0	0.0588235	0	0	0	0	0	0.117647	0	0	0	0	0	0	0
C-NSP14-77-Ph1	0	0	0	0	0	0	0	0	0	0	0.0588235	0	0	0	0	0	0.0588235	0	0	0	0	0	0.117647	0	0	0	0	0	0	0	0
C-NSP14-78-Na1	0	0	0	0	0	0	0	0	0	0	0.0588235	0	0	0	0	0	0.0588235	0	0	0	0	0	0.117647	0	0	0	0	0	0	0	0	0
C-NSP16-87-Na1	0	0	0	0	0	0	0	0	0	0	0.0588235	0	0	0	0	0	0.0588235	0	0	0	0	0	0.117647	0	0	0	0	0	0	0	0	0	0
C-NSP16-87-Na2	0	0	0	0	0	0	0	0	0	0	0.0588235	0	0	0	0	0	0.0588235	0	0	0	0	0	0.117647	0	0	0	0	0	0	0	0	0	0	0
C-NSP2-440-Na1	0	0	0	0	0	0	0	0	0	0	0.0588235	0	0	0	0	0	0.0588235	0	0	0	0	0	0.117647	0	0	0	0	0	0	0	0	0	0	0	0
C-NSP2-440-Ph1	0	0	0	0	0	0	0	0	0	0	0.0588235	0	0	0	0	0	0.0588235	0	0	0	0	0	0.117647	0	0	0	0	0	0	0	0	0	0	0	0	0
C-NSP12-160-Na1	0	0	0	0	0	0	0	0	0	0	0.0588235	0	0	0	0	0	0.0588235	0	0	0	0	0	0.117647	0	0	0	0	0	0	0	0	0	0	0	0	0	0
C-NSP12-264-Na1	0	0	0	0	0	0	0	0	0	0	0.0588235	0	0	0	0	0	0.0588235	0	0	0	0	0	0.117647	0	0	0	0	0	0	0	0	0	0	0	0	0	0	0
C-NSP12-344-Na1	0	0	0	0	0	0	0	0	0	0	0.0588235	0	0	0	0	0	0.0588235	0	0	0	0	0	0.117647	0	0	0	0	0	0	0	0	0	0	0	0	0	0	0	0
C-NSP12-737-Na1	0	0	0	0	0	0	0	0	0	0	0.0588235	0	0	0	0	0	0.0588235	0	0	0	0	0	0.117647	0	0	0	0	0	0	0	0	0	0	0	0	0	0	0	0	0
C-NSP13-201-Na1	0	0	0	0	0	0	0	0	0	0	0.0588235	0	0	0	0	0	0.0588235	0	0	0	0	0	0.117647	0	0	0	0	0	0	0	0	0	0	0	0	0	0	0	0	0	0
C-NSP13-543-Na1	0	0	0	0	0	0	0	0	0	0	0.0588235	0	0	0	0	0	0.0588235	0	0	0	0	0	0.117647	0	0	0	0	0	0	0	0	0	0	0	0	0	0	0	0	0	0	0
C-NSP13-543-Ph1	0	0	0	0	0	0	0	0	0	0	0.0588235	0	0	0	0	0	0.0588235	0	0	0	0	0	0.117647	0	0	0	0	0	0	0	0	0	0	0	0	0	0	0	0	0	0	0	0
C-NSP16-121-Na1	0	0	0	0	0	0	0	0	0	0	0.0588235	0	0	0	0	0	0.0588235	0	0	0	0	0	0.117647	0	0	0	0	0	0	0	0	0	0	0	0	0	0	0	0	0	0	0	0	0
C-NSP16-121-Ph1	0	0	0	0	0	0	0	0	0	0	0.0588235	0	0	0	0	0	0.0588235	0	0	0	0	0	0.117647	0	0	0	0	0	0	0	0	0	0	0	0	0	0	0	0	0	0	0	0	0	0
C-ORF3a-96-Na1	0	0	0	0	0	0	0	0	0	0	0.0588235	0	0	0	0	0	0.0588235	0	0	0	0	0	0.117647	0	0	0	0	0	0	0	0	0	0	0	0	0	0	0	0	0	0	0	0	0	0	0
C-ORF3a-111-Na1	0	0	0	0	0	0	0	0	0	0	0.0588235	0	0	0	0	0	0.0588235	0	0	0	0	0	0.117647	0	0	0	0	0	0	0	0	0	0	0	0	0	0	0	0	0	0	0	0	0	0	0	0
C-S-350-Na1	0	0	0	0	0	0	0	0	0	0	0.0588235	0	0	0	0	0	0.0588235	0	0	0	0	0	0.117647	0	0	0	0	0	0	0	0	0	0	0	0	0	0	0	0	0	0	0	0	0	0	0	0	0
C-S-350-Na2	0	0	0	0	0	0	0	0	0	0	0.0588235	0	0	0	0	0	0.0588235	0	0	0	0	0	0.117647	0	0	0	0	0	0	0	0	0	0	0	0	0	0	0	0	0	0	0	0	0	0	0	0	0	0
C-S-431-Na1	0.411765	0.411765	0.411765	0.411765	0.411765	0.411765	0.411765	0.411765	0.411765	0.411765	0.411765	0.411765	0.411765	0.411765	0.411765	0.411765	0.411765	0.411765	0.411765	0.411765	0.411765	0.411765	0.470588	0.411765	0.411765	0.411765	0.411765	0.411765	0.411765	0.411765	0.411765	0.411765	0.411765	0.411765	0.411765	0.411765	0.411765	0.411765	0.411765	0.411765	0.411765	0.411765	0.411765	0.411765	0.411765	0.411765	0.411765	0.411765	0.411765
C-S-431-Na2	0	0	0	0	0	0	0	0	0	0	0.0588235	0	0	0	0	0	0.0588235	0	0	0	0	0	0.117647	0	0	0	0	0	0	0	0	0	0	0	0	0	0	0	0	0	0	0	0	0	0	0	0	0	0
C-S-448-Na1	0	0	0	0	0	0	0	0	0	0	0.0588235	0	0	0	0	0	0.0588235	0	0	0	0	0	0.117647	0	0	0	0	0	0	0	0	0	0	0	0	0	0	0	0	0	0	0	0	0	0	0	0	0	0
C-S-448-Ph1	0	0	0	0	0	0	0	0	0	0	0.0588235	0	0	0	0	0	0.0588235	0	0	0	0	0	0.117647	0	0	0	0	0	0	0	0	0	0	0	0	0	0	0	0	0	0	0	0	0	0	0	0	0	0
C-S-448-Ph2	0	0	0	0	0	0	0	0	0	0	0.0588235	0	0	0	0	0	0.0588235	0	0	0	0	0	0.117647	0	0	0	0	0	0	0	0	0	0	0	0	0	0	0	0	0	0	0	0	0	0	0	0	0	0
C-S-795-Na1	0	0	0	0	0	0	0	0	0	0	0.0588235	0	0	0	0	0	0.0588235	0	0	0	0	0	0.117647	0	0	0	0	0	0	0	0	0	0	0	0	0	0	0	0	0	0	0	0	0	0	0	0	0	0
C-S-815-Na1	0.117647	0.117647	0.117647	0.117647	0.117647	0.117647	0.117647	0.117647	0.117647	0.117647	0.176471	0.117647	0.117647	0.117647	0.117647	0.117647	0.176471	0.117647	0.117647	0.117647	0.117647	0.117647	0.235294	0.117647	0.117647	0.117647	0.117647	0.117647	0.117647	0.117647	0.117647	0.117647	0.117647	0.117647	0.117647	0.117647	0.117647	0.117647	0.117647	0.117647	0.117647	0.117647	0.117647	0.117647	0.117647	0.117647	0.117647	0.117647	0.117647
C-S-815-Na2	0	0	0	0	0	0	0	0	0	0	0.0588235	0	0	0	0	0	0.0588235	0	0	0	0	0	0.117647	0	0	0	0	0	0	0	0	0	0	0	0	0	0	0	0	0	0	0	0	0	0	0	0	0	0
C-S-1209-Ph1	0	0	0	0	0	0	0	0	0	0	0.0588235	0	0	0	0	0	0.0588235	0	0	0	0	0	0.117647	0	0	0	0	0	0	0	0	0	0	0	0	0	0	0	0	0	0	0	0	0	0	0	0	0	0
C-S-1209-Ph2	0	0	0	0	0	0	0	0	0	0	0.0588235	0	0	0	0	0	0.0588235	0	0	0	0	0	0.117647	0	0	0	0	0	0	0	0	0	0	0	0	0	0	0	0	0	0	0	0	0	0	0	0	0	0
H-M-5-Na1	0.117647	0.117647	0.117647	0.117647	0.117647	0.117647	0.117647	0.117647	0.117647	0.117647	0.117647	0.117647	0.117647	0.117647	0.117647	0.117647	0.176471	0.117647	0.117647	0.117647	0.117647	0.117647	0.176471	0.117647	0.117647	0.117647	0.117647	0.117647	0.117647	0.117647	0.117647	0.117647	0.117647	0.117647	0.117647	0.117647	0.117647	0.117647	0.117647	0.117647	0.117647	0.117647	0.117647	0.117647	0.117647	0.117647	0.117647	0.117647	0.117647
H-N-351-Na1	0	0	0	0	0	0	0	0	0	0	0.0588235	0	0	0	0	0	0.0588235	0	0	0	0	0	0.117647	0	0	0	0	0	0	0	0	0	0	0	0	0	0	0	0	0	0	0	0	0	0	0	0	0	0
H-S-85-Na1	0	0	0	0	0	0	0	0	0	0	0.0588235	0	0	0	0	0	0.0588235	0	0	0	0	0	0.117647	0	0	0	0	0	0	0	0	0	0	0	0	0	0	0	0	0	0	0	0	0	0	0	0	0	0
H-S-85-Ph1	0	0	0	0	0	0	0	0	0	0	0.0588235	0	0	0	0	0	0.0588235	0	0	0	0	0	0.117647	0	0	0	0	0	0	0	0	0	0	0	0	0	0	0	0	0	0	0	0	0	0	0	0	0	0
H-S-815-Na1	0	0	0	0	0	0	0	0	0	0	0.0588235	0	0	0	0	0	0.0588235	0	0	0	0	0	0.117647	0	0	0	0	0	0	0	0	0	0	0	0	0	0	0	0	0	0	0	0	0	0	0	0	0	0
N-N-71-Na1	0	0	0	0	0	0	0	0	0	0	0.0588235	0	0	0	0	0	0.0588235	0	0	0	0	0	0.117647	0	0	0	0	0	0	0	0	0	0	0	0	0	0	0	0	0	0	0	0	0	0	0	0	0	0
N-NSP12-431-Na1	0	0	0	0	0	0	0	0	0	0	0.0588235	0	0	0	0	0	0.0588235	0	0	0	0	0	0.117647	0	0	0	0	0	0	0	0	0	0	0	0	0	0	0	0	0	0	0	0	0	0	0	0	0	0
N-NSP12-431-Ph1	0	0	0	0	0	0	0	0	0	0	0.0588235	0	0	0	0	0	0.0588235	0	0	0	0	0	0.117647	0	0	0	0	0	0	0	0	0	0	0	0	0	0	0	0	0	0	0	0	0	0	0	0	0	0
O-E-71-Na1	0	0	0	0	0	0	0	0	0	0	0.0588235	0	0	0	0	0	0.0588235	0	0	0	0	0	0.117647	0	0	0	0	0	0	0	0	0	0	0	0	0	0	0	0	0	0	0	0	0	0	0	0	0	0
O-S-90-Na1	0	0	0	0	0	0	0	0	0	0	0.0588235	0	0	0	0	0	0.0588235	0	0	0	0	0	0.117647	0	0	0	0	0	0	0	0	0	0	0	0	0	0	0	0	0	0	0	0	0	0	0	0	0	0
O-S-168-Na2	0.0588235	0.0588235	0.0588235	0.0588235	0.0588235	0.0588235	0.0588235	0.0588235	0.0588235	0.0588235	0.0588235	0.0588235	0.0588235	0.0588235	0.0588235	0.0588235	0.117647	0.0588235	0.0588235	0.0588235	0.0588235	0.0588235	0.117647	0.0588235	0.0588235	0.0588235	0.0588235	0.0588235	0.0588235	0.0588235	0.0588235	0.0588235	0.0588235	0.0588235	0.0588235	0.0588235	0.0588235	0.0588235	0.0588235	0.0588235	0.0588235	0.0588235	0.0588235	0.0588235	0.0588235	0.0588235	0.0588235	0.0588235	0.0588235
O-S-353-Na1	0	0	0	0	0	0	0	0	0	0	0.0588235	0	0	0	0	0	0.0588235	0	0	0	0	0	0.117647	0	0	0	0	0	0	0	0	0	0	0	0	0	0	0	0	0	0	0	0	0	0	0	0	0	0
O-S-488-Na1	0	0	0	0	0	0	0	0	0	0	0.0588235	0	0	0	0	0	0.0588235	0	0	0	0	0	0.117647	0	0	0	0	0	0	0	0	0	0	0	0	0	0	0	0	0	0	0	0	0	0	0	0	0	0
O-S-488-Ph1	0	0	0	0	0	0	0	0	0	0	0.0588235	0	0	0	0	0	0.0588235	0	0	0	0	0	0.117647	0	0	0	0	0	0	0	0	0	0	0	0	0	0	0	0	0	0	0	0	0	0	0	0	0	0
O-S-815-Na1	0	0	0	0	0	0	0	0	0	0	0.0588235	0	0	0	0	0	0.0588235	0	0	0	0	0	0.117647	0	0	0	0	0	0	0	0	0	0	0	0	0	0	0	0	0	0	0	0	0	0	0	0	0	0
Pr3-90-Na1	0	0	0	0	0	0	0	0	0	0	0.0588235	0	0	0	0	0	0.0588235	0	0	0	0	0	0.117647	0	0	0	0	0	0	0	0	0	0	0	0	0	0	0	0	0	0	0	0	0	0	0	0	0	0
Pr3-233-Na2	0	0	0	0	0	0	0	0	0	0	0.0588235	0	0	0	0	0	0.0588235	0	0	0	0	0	0.117647	0	0	0	0	0	0	0	0	0	0	0	0	0	0	0	0	0	0	0	0	0	0	0	0	0	0
[truncated: 27 more columns]
